# Supplementary material for: 4-(2,3-Dimethyl­phen­yl)piperazin-1-ium chloride monohydrate
Source: Acta Crystallogr Sect E Struct Rep Online. 2008 Jun 28;64(Pt 7):o1361. doi: 10.1107/S1600536808019016 (PMC2961679; doi:10.1107/S1600536808019016)
Supplement: Supplementary file 1 [file e-64-o1361-sup1.cif]

##############################################################################
###                                                                        ###
###        Electronic paper (Acta Crystallographica Section E)             ###
###                                                                        ###
##############################################################################
#                                                                            #
# This CIF contains the data in a paper accepted for publication in Acta     #
# Crystallographica Section E. It conforms to the requirements of Notes      #
# for Authors for Section E, and has been peer reviewed under the auspices   #
# of the IUCr Commission on Journals.                                        #
#                                                                            #
# Full details of the Crystallographic Information File format               #
# are given in the paper "The Crystallographic Information File (CIF):       #
# a New Standard Archive File for Crystallography" by S. R. Hall, F. H.      #
# Allen and I. D. Brown [Acta Cryst. (1991), A47, 655-685].                  #
#                                                                            #
# The current version of the core CIF dictionary is obtainable from          #
# ftp://ftp.iucr.org/pub/cif_core.dic. The current version number is 2.4.    #
#                                                                            #
# Software is freely available for graphical display of the structure(s) in  #
# this CIF.  For information consult the CIF home page http://www.iucr.org/  #
# cif/home.html                                                              #
#                                                                            #
# This file may be used for bona fide research purposes within the           #
# scientific community so long as proper attribution is given to the journal # 
# article from which it was obtained.                                        #
#                                                                            #
##############################################################################
                                             
data_global
_audit_creation_method     CRYSTALS_ver_12.85
_journal_date_recd_electronic     2008-06-18
_journal_date_accepted     2008-06-23
_journal_name_full     'Acta Crystallographica, Section E'
_journal_year     2008
_journal_volume     64
_journal_issue      7
_journal_page_first     o1361
_journal_page_last     o1361
_journal_paper_category     QO
_journal_coeditor_code     CF2207
_publ_contact_author_name     'Cherif Ben Nasr'
_publ_contact_author_address
;Laboratoire de Chimie des mat\'eriaux
Facult\'e des Sciences de Bizerte
7021 Zarzouna
Tunisia
;
_publ_contact_author_email     cherif_bennasr@yahoo.fr
_publ_contact_author_fax     '+02 1672590566'
_publ_contact_author_phone     '+02 1620927370'
_publ_section_title
;
4-(2,3-Dimethylphenyl)piperazin-1-ium chloride monohydrate
;
loop_
    _publ_author_name
    _publ_author_footnote
    _publ_author_address
    'Ben Gharbia, Imen' .
;
Laboratoire de Chimie des Mat\'eriaux
Facult\'e des Sciences de Bizerte
7021 Zarzouna
Tunisia
;
    'Kefi, Riadh' .
;
Laboratoire de Chimie des Mat\'eriaux
Facult\'e des Sciences de Bizerte
7021 Zarzouna
Tunisia
;
    'El Glaoui, Meher' .
;
Laboratoire de Chimie des Mat\'eriaux
Facult\'e des Sciences de Bizerte
7021 Zarzouna
Tunisia
;
    'Jeanneau, Erwann' .
;
Universti\'e Lyon1
Centre de Diffractom\'etrie Henri Longchambon
43 boulevard du 11 Novembre 1918
69622 Villeurbanne Cedex
France
;
    'Ben Nasr, Cherif' .
;
Laboratoire de Chimie des Mat\'eriaux
Facult\'e des Sciences de Bizerte
7021 Zarzouna
Tunisia
;
_chemical_name_systematic     ?
_chemical_melting_point     ?
data_I
_chemical_name_systematic
;
4-(2,3-Dimethylphenyl)piperazin-1-ium chloride monohydrate
;
_chemical_formula_moiety     'C12 H19 N2 +, Cl -, H2 O'
_chemical_formula_sum     'C12 H21 Cl1 N2 O1'
_chemical_formula_iupac     'C12 H19 N2 +, Cl -, H2 O'
_chemical_formula_weight     244.76
_symmetry_cell_setting     'Triclinic'
_symmetry_space_group_name_H-M     'P -1 '
_symmetry_space_group_name_Hall     '-P 1'
loop_
    _symmetry_equiv_pos_as_xyz
    'x,y,z'
    '-x,-y,-z'
_cell_length_a     7.5439(3)
_cell_length_b     9.4204(3)
_cell_length_c     10.4347(4)
_cell_angle_alpha     72.733(2)
_cell_angle_beta     74.152(2)
_cell_angle_gamma     70.250(2)
_cell_volume     654.05(4)
_cell_formula_units_Z     2
_cell_measurement_reflns_used     2750
_cell_measurement_theta_min     0.407
_cell_measurement_theta_max     27.878
_cell_measurement_temperature     150
_exptl_crystal_description     'block'
_exptl_crystal_colour     'colorless'
_exptl_crystal_size_max     0.13
_exptl_crystal_size_mid     0.12
_exptl_crystal_size_min     0.09
_exptl_crystal_density_diffrn     1.243
_exptl_crystal_density_meas     ?
_exptl_crystal_density_method     'not measured'
_exptl_crystal_F_000     264
_exptl_absorpt_coefficient_mu     0.275
_exptl_absorpt_correction_type     none
_exptl_absorpt_correction_T_min     .
_exptl_absorpt_correction_T_max     .
_diffrn_ambient_temperature     150
_diffrn_radiation_type     'Mo K\a'
_diffrn_radiation_wavelength     0.71069
_diffrn_radiation_monochromator     'graphite'
_diffrn_measurement_device_type     'Nonius KappaCCD'
_diffrn_measurement_device     'Nonius KappaCCD'
_diffrn_measurement_method     '\f and \w'
_diffrn_reflns_number     5719
_diffrn_reflns_av_R_equivalents     0.016
_diffrn_reflns_theta_min     2.083
_diffrn_reflns_theta_max     27.905
_diffrn_reflns_theta_full     25.115
_diffrn_measured_fraction_theta_max     0.981
_diffrn_measured_fraction_theta_full     0.992
_diffrn_reflns_limit_h_min     -9
_diffrn_reflns_limit_h_max     9
_diffrn_reflns_limit_k_min     -12
_diffrn_reflns_limit_k_max     12
_diffrn_reflns_limit_l_min     -13
_diffrn_reflns_limit_l_max     13
_diffrn_standards_number     0
_diffrn_standards_interval_count     .
_diffrn_standards_interval_time     .
_diffrn_standards_decay_%     ?
_reflns_number_total     3073
_reflns_number_gt     2601
_reflns_threshold_expression     I>2\s(I)
_refine_ls_structure_factor_coef     F
_refine_ls_matrix_type     full
_refine_ls_R_factor_all     0.0440
_refine_ls_R_factor_gt     0.0358
_refine_ls_wR_factor_all     0.0437
_refine_ls_wR_factor_gt     0.0361
_refine_ls_wR_factor_ref     0.0353
_refine_ls_goodness_of_fit_ref     1.0986
_refine_ls_number_reflns     2491
_refine_ls_number_parameters     145
_refine_ls_number_restraints     0
_refine_ls_hydrogen_treatment     constr
_refine_ls_weighting_scheme     calc
_refine_ls_weighting_details
;
w = [1-(F~o~-F~c~)^2^/36\s^2^(F)]^2^/[0.443T~0~(x)+0.129T~1~(x)+0.131T~2~(x)]
where T~i~ are Chebychev polynomials and x = F~c~/F~max~
(Prince, 1982; Watkin, 1994)
;
_atom_sites_solution_hydrogens     geom
_atom_sites_solution_primary     direct
_refine_ls_shift/su_max     0.000359
_refine_diff_density_max     0.25
_refine_diff_density_min     -0.20
_refine_ls_extinction_method     'None'
loop_
    _atom_type_symbol
    _atom_type_scat_dispersion_real
    _atom_type_scat_dispersion_imag
    _atom_type_scat_source
    C 0.0033 0.0016 'International Tables Vol C 4.2.6.8 and 6.1.1.4'
    H 0.0000 0.0000 'International Tables Vol C 4.2.6.8 and 6.1.1.4'
    N 0.0061 0.0033 'International Tables Vol C 4.2.6.8 and 6.1.1.4'
    O 0.0106 0.0060 'International Tables Vol C 4.2.6.8 and 6.1.1.4'
    Cl 0.1484 0.1585 'International Tables Vol C 4.2.6.8 and 6.1.1.4'
    Zn 0.2839 1.4301 'International Tables Vol C 4.2.6.8 and 6.1.1.4'
_computing_data_collection     'COLLECT (Nonius, 2001)'
_computing_cell_refinement     'DENZO/SCALEPACK (Otwinowski & Minor, 1997)'
_computing_data_reduction     'DENZO/SCALEPACK (Otwinowski & Minor, 1997)'
_computing_structure_solution     'SIR97 (Altomare <i>et al.</i>,  1999)'
_computing_structure_refinement     'CRYSTALS (Betteridge <i>et al.</i>,  2003)'
_computing_molecular_graphics     'DIAMOND (Brandenburg, 1998)'
_computing_publication_material     'CRYSTALS (Betteridge <i>et al.</i>,  2003)'
loop_
    _atom_site_type_symbol
    _atom_site_label
    _atom_site_fract_x
    _atom_site_fract_y
    _atom_site_fract_z
    _atom_site_U_iso_or_equiv
    _atom_site_adp_type
    _atom_site_occupancy
    _atom_site_disorder_assembly
    _atom_site_disorder_group
    C C1 -0.09326(17) 0.26100(14) 0.53871(13) 0.0211 Uani 1.0000 . .
    C C2 -0.08069(18) 0.18226(14) 0.67481(13) 0.0224 Uani 1.0000 . .
    C C3 -0.24822(19) 0.15986(14) 0.76843(13) 0.0243 Uani 1.0000 . .
    C C4 -0.42381(18) 0.21709(15) 0.72522(14) 0.0270 Uani 1.0000 . .
    C C5 -0.43454(18) 0.29399(16) 0.59077(14) 0.0285 Uani 1.0000 . .
    C C6 -0.26999(18) 0.31526(15) 0.49687(13) 0.0255 Uani 1.0000 . .
    C C7 0.18840(18) 0.14963(15) 0.38467(14) 0.0276 Uani 1.0000 . .
    C C8 0.38588(19) 0.16564(16) 0.30991(15) 0.0313 Uani 1.0000 . .
    C C9 0.24578(19) 0.45044(15) 0.26085(13) 0.0260 Uani 1.0000 . .
    C C10 0.05184(17) 0.42554(14) 0.33543(13) 0.0230 Uani 1.0000 . .
    C C11 0.1080(2) 0.12337(17) 0.72288(15) 0.0320 Uani 1.0000 . .
    C C12 -0.2398(2) 0.07656(18) 0.91485(14) 0.0353 Uani 1.0000 . .
    Cl Cl1 0.77820(5) 0.34324(4) 0.11653(4) 0.0340 Uani 1.0000 . .
    O O1 0.78625(14) 0.68790(12) 0.00994(10) 0.0353 Uani 1.0000 . .
    N N1 0.07922(14) 0.28419(12) 0.44468(11) 0.0216 Uani 1.0000 . .
    N N2 0.36750(15) 0.31276(13) 0.20308(12) 0.0278 Uani 1.0000 . .
    H H1 0.7848 0.5995 0.0526 0.0528 Uiso 1.0000 . .
    H H2 0.9007 0.6873 -0.0182 0.0528 Uiso 1.0000 . .
    H H3 0.4845 0.3270 0.1661 0.0430 Uiso 1.0000 . .
    H H4 0.3144 0.3085 0.1358 0.0437 Uiso 1.0000 . .
    H H5 -0.5385 0.2058 0.7916 0.0322 Uiso 1.0000 . .
    H H6 -0.5565 0.3352 0.5610 0.0341 Uiso 1.0000 . .
    H H7 -0.2770 0.3659 0.4045 0.0295 Uiso 1.0000 . .
    H H8 0.1198 0.1410 0.3200 0.0321 Uiso 1.0000 . .
    H H9 0.2040 0.0561 0.4575 0.0315 Uiso 1.0000 . .
    H H10 0.4588 0.0790 0.2644 0.0369 Uiso 1.0000 . .
    H H11 0.4582 0.1695 0.3749 0.0356 Uiso 1.0000 . .
    H H12 0.3114 0.4642 0.3220 0.0314 Uiso 1.0000 . .
    H H13 0.2299 0.5429 0.1850 0.0309 Uiso 1.0000 . .
    H H14 -0.0266 0.5162 0.3773 0.0269 Uiso 1.0000 . .
    H H15 -0.0141 0.4180 0.2684 0.0273 Uiso 1.0000 . .
    H H16 0.2087 0.1594 0.6514 0.0467 Uiso 1.0000 . .
    H H17 0.1484 0.0098 0.7464 0.0473 Uiso 1.0000 . .
    H H18 0.0940 0.1606 0.8047 0.0484 Uiso 1.0000 . .
    H H19 -0.1476 -0.0282 0.9197 0.0537 Uiso 1.0000 . .
    H H20 -0.2011 0.1364 0.9587 0.0526 Uiso 1.0000 . .
    H H21 -0.3671 0.0679 0.9639 0.0532 Uiso 1.0000 . .
loop_
    _atom_site_aniso_label
    _atom_site_aniso_U_11
    _atom_site_aniso_U_22
    _atom_site_aniso_U_33
    _atom_site_aniso_U_12
    _atom_site_aniso_U_13
    _atom_site_aniso_U_23
    C1 0.0204(5) 0.0193(5) 0.0239(6) -0.0065(4) -0.0025(4) -0.0057(5)
    C2 0.0250(6) 0.0184(5) 0.0251(6) -0.0079(5) -0.0054(5) -0.0040(5)
    C3 0.0289(6) 0.0211(6) 0.0243(6) -0.0104(5) -0.0022(5) -0.0059(5)
    C4 0.0243(6) 0.0269(6) 0.0298(7) -0.0099(5) 0.0020(5) -0.0098(5)
    C5 0.0213(6) 0.0308(7) 0.0331(7) -0.0073(5) -0.0039(5) -0.0081(6)
    C6 0.0231(6) 0.0273(6) 0.0250(6) -0.0079(5) -0.0040(5) -0.0040(5)
    C7 0.0241(6) 0.0215(6) 0.0347(7) -0.0077(5) 0.0025(5) -0.0088(5)
    C8 0.0229(6) 0.0274(7) 0.0392(8) -0.0073(5) 0.0025(5) -0.0088(6)
    C9 0.0289(6) 0.0260(6) 0.0255(6) -0.0128(5) -0.0024(5) -0.0061(5)
    C10 0.0236(6) 0.0224(6) 0.0220(6) -0.0081(5) -0.0026(5) -0.0034(5)
    C11 0.0286(7) 0.0337(7) 0.0317(7) -0.0115(6) -0.0113(5) 0.0038(6)
    C12 0.0452(8) 0.0378(8) 0.0246(7) -0.0210(7) -0.0034(6) -0.0016(6)
    Cl1 0.02788(17) 0.0430(2) 0.03519(18) -0.01831(14) -0.00224(13) -0.00861(14)
    O1 0.0303(5) 0.0377(6) 0.0367(5) -0.0128(4) 0.0007(4) -0.0094(4)
    N1 0.0205(5) 0.0191(5) 0.0234(5) -0.0059(4) -0.0013(4) -0.0044(4)
    N2 0.0229(5) 0.0332(6) 0.0291(6) -0.0136(4) 0.0028(4) -0.0101(5)
loop_
    _geom_bond_atom_site_label_1
    _geom_bond_atom_site_label_2
    _geom_bond_site_symmetry_1
    _geom_bond_site_symmetry_2
    _geom_bond_distance
    _geom_bond_publ_flag
    C9 C10 . . 1.5176(17) no
    C9 N2 . . 1.4986(17) no
    C9 H12 . . 0.966 no
    C9 H13 . . 0.985 no
    C10 N1 . . 1.4686(16) no
    C10 H14 . . 1.005 no
    C10 H15 . . 0.993 no
    C7 C8 . . 1.5159(17) no
    C7 N1 . . 1.4701(16) no
    C7 H9 . . 0.974 no
    C7 H8 . . 0.991 no
    C8 N2 . . 1.4900(18) no
    C8 H11 . . 0.995 no
    C8 H10 . . 0.989 no
    C1 C6 . . 1.3979(17) no
    C1 C2 . . 1.4060(17) no
    C1 N1 . . 1.4391(15) no
    C6 C5 . . 1.3886(18) no
    C6 H7 . . 0.947 no
    C5 C4 . . 1.3851(19) no
    C5 H6 . . 0.968 no
    C4 C3 . . 1.3957(19) no
    C4 H5 . . 0.965 no
    C3 C2 . . 1.4070(17) no
    C3 C12 . . 1.5038(19) no
    C2 C11 . . 1.5090(17) no
    C12 H21 . . 0.975 no
    C12 H20 . . 0.974 no
    C12 H19 . . 0.993 no
    C11 H18 . . 0.983 no
    C11 H16 . . 0.981 no
    C11 H17 . . 0.981 no
    O1 H1 . . 0.822 no
    O1 H2 . . 0.831 no
    N2 H3 . . 0.900 no
    N2 H4 . . 0.914 no
loop_
    _geom_angle_atom_site_label_1
    _geom_angle_atom_site_label_2
    _geom_angle_atom_site_label_3
    _geom_angle_site_symmetry_1
    _geom_angle_site_symmetry_2
    _geom_angle_site_symmetry_3
    _geom_angle
    _geom_angle_publ_flag
    C10 C9 N2 . . . 109.56(10) no
    C10 C9 H12 . . . 111.0 no
    N2 C9 H12 . . . 108.8 no
    C10 C9 H13 . . . 110.3 no
    N2 C9 H13 . . . 108.5 no
    H12 C9 H13 . . . 108.6 no
    C9 C10 N1 . . . 109.41(10) no
    C9 C10 H14 . . . 109.0 no
    N1 C10 H14 . . . 108.9 no
    C9 C10 H15 . . . 108.6 no
    N1 C10 H15 . . . 111.3 no
    H14 C10 H15 . . . 109.6 no
    C8 C7 N1 . . . 110.04(10) no
    C8 C7 H9 . . . 108.4 no
    N1 C7 H9 . . . 109.2 no
    C8 C7 H8 . . . 109.4 no
    N1 C7 H8 . . . 110.2 no
    H9 C7 H8 . . . 109.5 no
    C7 C8 N2 . . . 109.88(11) no
    C7 C8 H11 . . . 110.1 no
    N2 C8 H11 . . . 107.8 no
    C7 C8 H10 . . . 111.2 no
    N2 C8 H10 . . . 108.0 no
    H11 C8 H10 . . . 109.9 no
    C6 C1 C2 . . . 120.31(11) no
    C6 C1 N1 . . . 121.24(11) no
    C2 C1 N1 . . . 118.45(11) no
    C1 C6 C5 . . . 119.86(12) no
    C1 C6 H7 . . . 119.9 no
    C5 C6 H7 . . . 120.2 no
    C6 C5 C4 . . . 120.27(12) no
    C6 C5 H6 . . . 118.9 no
    C4 C5 H6 . . . 120.8 no
    C5 C4 C3 . . . 120.72(12) no
    C5 C4 H5 . . . 120.5 no
    C3 C4 H5 . . . 118.7 no
    C4 C3 C2 . . . 119.63(12) no
    C4 C3 C12 . . . 119.84(12) no
    C2 C3 C12 . . . 120.53(12) no
    C3 C2 C1 . . . 119.20(11) no
    C3 C2 C11 . . . 119.40(12) no
    C1 C2 C11 . . . 121.39(11) no
    C3 C12 H21 . . . 109.5 no
    C3 C12 H20 . . . 109.5 no
    H21 C12 H20 . . . 107.6 no
    C3 C12 H19 . . . 110.4 no
    H21 C12 H19 . . . 109.8 no
    H20 C12 H19 . . . 109.9 no
    C2 C11 H18 . . . 109.7 no
    C2 C11 H16 . . . 110.8 no
    H18 C11 H16 . . . 109.0 no
    C2 C11 H17 . . . 110.4 no
    H18 C11 H17 . . . 108.5 no
    H16 C11 H17 . . . 108.4 no
    H1 O1 H2 . . . 107.1 no
    C7 N1 C10 . . . 109.62(10) no
    C7 N1 C1 . . . 112.16(9) no
    C10 N1 C1 . . . 115.19(10) no
    C9 N2 C8 . . . 112.04(10) no
    C9 N2 H3 . . . 107.5 no
    C8 N2 H3 . . . 109.3 no
    C9 N2 H4 . . . 108.6 no
    C8 N2 H4 . . . 110.2 no
    H3 N2 H4 . . . 109.1 no
loop_
    _geom_hbond_atom_site_label_D
    _geom_hbond_atom_site_label_H
    _geom_hbond_atom_site_label_A
    _geom_hbond_site_symmetry_D
    _geom_hbond_site_symmetry_H
    _geom_hbond_site_symmetry_A
    _geom_hbond_distance_DH
    _geom_hbond_distance_HA
    _geom_hbond_distance_DA
    _geom_hbond_angle_DHA
    _geom_hbond_publ_flag
    N2 H3 Cl1 . . . 0.90 2.18 3.0690(10)
                                       169 yes
    N2 H4 O1 . . 2_665 0.91 1.86 2.776(2) 175 yes
    O1 H1 Cl1 . . . 0.82 2.32 3.1200(10)
                                       165 yes
    O1 H2 Cl1 . . 2_765 0.83 2.31 3.1360(10)
                                           171 yes
    C10 H15 Cl1 . . 1_455 0.99 2.87 3.8460(10)
                                             168 yes
    C12 H20 Cl1 . . 1_456 0.97 2.84 3.779(3) 161 yes
    C12 H19 O1 . . 1_446 0.99 2.73 3.448(2) 130 yes
