# Supplementary material for: 4-(2,3-Dimethyl­phen­yl)piperazin-1-ium chloride monohydrate
Source: Acta Crystallogr Sect E Struct Rep Online. 2008 Jun 28;64(Pt 7):o1361. doi: 10.1107/S1600536808019016 (PMC2961679; doi:10.1107/S1600536808019016)
Supplement: Supplementary file 2 [file e-64-o1361-Isup2.hkl]

data_I
#  import in P -1                          
_audit_creation_date        08-06-02
_audit_creation_method      CRYSTALS 

_cell_length_a                    7.525(5)
_cell_angle_alpha                 72.880(5)
_cell_length_b                    9.385(5)
_cell_angle_beta                  74.170(5)
_cell_length_c                    10.389(5)
_cell_angle_gamma                 70.298(5)

# NOTE Fc on scale of Fo,      2.31821
# Status flags: 
#    o - used in refinement 
#    < - excluded by I/sigmaI cutoff 
#    x - excluded for another reason  

loop_
_refln_index_h
_refln_index_k
_refln_index_l
_refln_F_squared_meas
_refln_F_squared_calc
_refln_F_squared_sigma
_refln_observed_status
   1   0   0     2229.80        0.00       69.00 x
   2   0   0    10267.80     9918.72      257.40 o
   3   0   0     1908.50     1951.93       44.10 o
   4   0   0      832.20      939.21       22.80 o
   5   0   0     1030.40     1094.28       26.00 o
   6   0   0     4726.40     4494.60      136.60 o
   7   0   0     1702.70     1654.69       66.00 o
   8   0   0        3.80        3.54        9.80 <
   9   0   0      194.30      198.62       27.80 o
  -8   1   0       39.40       38.67       12.40 o
  -7   1   0      561.50      553.21       29.80 o
  -6   1   0      425.10      440.29       15.00 o
  -5   1   0     3064.70     2945.34       63.10 o
  -4   1   0      303.00      306.51       12.70 o
  -3   1   0      732.10      829.36       22.60 o
  -2   1   0      768.10      734.44       21.50 o
  -1   1   0     1246.20     1115.39       34.50 o
   0   1   0       -0.70        0.00        1.17 <
   1   1   0      350.50        0.00       11.80 x
   2   1   0      247.90      254.98        7.90 o
   3   1   0     4979.90     4880.33      133.50 o
   4   1   0     3314.10     3376.17       93.00 o
   5   1   0     1157.50     1161.52       35.50 o
   6   1   0       20.10       32.31        7.10 <
   7   1   0        5.00        0.46        7.70 <
   8   1   0       37.60       32.03       11.00 o
   9   1   0       74.70       83.69       20.50 o
  -7   2   0       83.40       86.34       10.60 o
  -6   2   0      654.00      659.56       22.10 o
  -5   2   0      149.60      144.74        9.10 o
  -4   2   0      268.20      313.19       13.10 o
  -3   2   0        5.60        3.50        2.90 <
  -2   2   0       35.90       49.98        3.10 o
  -1   2   0     1253.10     1234.51       28.80 o
   1   2   0       33.40       13.23        2.70 o
   2   2   0      392.70      431.81       12.20 o
   3   2   0     1471.00     1426.89       34.30 o
   4   2   0     4320.40     4042.50      111.00 o
   5   2   0        2.90        3.42        4.70 <
   6   2   0      946.30      956.40       31.90 o
   7   2   0      383.90      358.55       17.90 o
   8   2   0      249.90      254.43       27.60 o
   9   2   0        3.70        5.29       18.00 <
  -7   3   0      140.30      159.00       13.80 o
  -6   3   0      230.70      236.13       13.10 o
  -5   3   0      557.20      535.99       22.70 o
  -4   3   0      694.60      732.13       24.50 o
  -3   3   0      652.70      577.43       18.60 o
  -2   3   0     1119.60     1156.37       25.80 o
  -1   3   0        8.80       11.49        1.60 o
   0   3   0     1572.50     1748.89       35.50 o
   1   3   0      507.40      517.26       15.20 o
   2   3   0     4939.00     5041.12      127.50 o
   3   3   0     4179.30     4013.26      108.00 o
   4   3   0      869.30      920.90       22.50 o
   5   3   0      176.70      194.18        9.20 o
   6   3   0      114.40      126.32        9.10 o
   7   3   0      714.30      637.46       27.90 o
   8   3   0       55.90       62.94       21.00 <
   9   3   0      666.20      660.87       56.80 o
  -7   4   0       90.80      101.47       21.00 o
  -6   4   0       53.90       53.40        9.50 o
  -5   4   0     1164.70     1070.13       31.10 o
  -4   4   0        1.30        6.48        3.60 <
  -3   4   0     2048.40     1947.98       43.70 o
  -2   4   0     2259.30     2104.51       52.30 o
  -1   4   0     1312.40     1384.81       30.30 o
   0   4   0     1708.40     1808.82       38.20 o
   1   4   0      542.70      518.69       16.80 o
   2   4   0     3302.70     3338.06       85.20 o
   3   4   0      683.30      668.48       22.00 o
   4   4   0     2576.40     2378.33       49.70 o
   5   4   0        7.00        4.24        7.00 <
   6   4   0       74.30       77.72        8.00 o
   7   4   0      243.40      265.51       16.10 o
   8   4   0       66.00       77.52       16.30 o
   9   4   0       -8.50        0.02       18.60 <
  -6   5   0      154.60      186.45       22.00 o
  -5   5   0      709.80      686.67       24.00 o
  -4   5   0       -4.70        2.96        4.50 <
  -3   5   0      884.70      874.97       24.60 o
  -2   5   0     1551.20     1460.01       33.80 o
  -1   5   0      394.50      399.18       12.50 o
   0   5   0     2463.50     2494.71       56.30 o
   1   5   0      681.50      654.47       20.60 o
   2   5   0      174.00      212.27        8.90 o
   3   5   0     4919.70     4841.76      115.10 o
   4   5   0      212.30      207.66       10.60 o
   5   5   0     2017.30     2132.80       48.60 o
   6   5   0       57.70       58.36        9.10 o
   7   5   0      433.90      398.26       32.90 o
   8   5   0       33.40       45.60       15.60 <
   9   5   0      631.30      514.77       53.90 o
  -5   6   0      166.50      182.50       18.80 o
  -4   6   0       83.40       81.34        6.40 o
  -3   6   0      235.10      218.43        8.40 o
  -2   6   0     3226.60     3117.74       91.20 o
  -1   6   0     2224.00     2242.01       53.60 o
   0   6   0     2749.00     2671.52       57.00 o
   1   6   0     1077.40     1121.87       29.90 o
   2   6   0      888.70      882.32       25.80 o
   3   6   0      118.20      151.75        6.90 o
   4   6   0      356.70      337.59       14.80 o
   5   6   0     2183.40     2199.64       51.90 o
   6   6   0      309.00      340.92       16.20 o
   7   6   0     1342.00     1302.51       83.90 o
   8   6   0       79.00       77.85       23.00 o
   9   6   0       17.80       20.47       28.70 <
  -4   7   0      154.10      191.29       13.40 o
  -3   7   0      150.00      137.73       12.50 o
  -2   7   0        2.80        0.72        4.80 <
  -1   7   0      213.90      207.22        8.80 o
   0   7   0      654.50      599.19       17.30 o
   1   7   0      349.50      344.57       10.90 o
   2   7   0     1092.00     1145.28       35.80 o
   3   7   0       19.60       19.37        6.90 <
   4   7   0      230.00      263.59       11.60 o
   5   7   0       -0.90        2.73       11.19 <
   6   7   0       91.80      122.50       13.20 o
   7   7   0       -6.80        0.02       13.30 <
   8   7   0       87.90       86.61       19.80 o
  -3   8   0       69.20       54.51        9.50 o
  -2   8   0      236.20      223.76       13.60 o
  -1   8   0      785.80      745.01       34.10 o
   0   8   0     1204.00     1154.18       31.00 o
   1   8   0      374.60      361.70       12.90 o
   2   8   0        9.80        9.57        4.70 <
   3   8   0       12.60       19.40        5.70 <
   4   8   0        0.80        0.00       11.09 <
   5   8   0      557.40      563.08       21.80 o
   6   8   0      238.50      218.59       18.90 o
   7   8   0      130.50      138.27       20.30 o
   8   8   0       68.50       68.66       20.40 o
  -2   9   0      222.60      219.26       22.50 o
  -1   9   0       44.80       51.72        7.00 o
   0   9   0       19.30       15.83        5.00 o
   1   9   0        6.90        0.03        4.40 <
   2   9   0      167.10      179.66        9.50 o
   3   9   0       55.70       61.52        8.30 o
   4   9   0      400.50      446.58       26.70 o
   5   9   0      272.80      257.37       17.90 o
   6   9   0      336.60      368.94       24.80 o
   7   9   0       33.00       20.97       23.60 <
   0  10   0       87.70      102.21       10.90 o
   1  10   0      101.80      133.21        9.00 o
   2  10   0      104.80      108.65       10.60 o
   3  10   0       16.50       21.27       10.30 <
   4  10   0      784.30      734.27       56.00 o
   5  10   0      196.80      193.93       17.20 o
   6  10   0       12.10       20.37       21.00 <
   1  11   0       13.10       20.60        8.60 <
   2  11   0      100.80      112.76       14.00 o
   3  11   0      240.60      247.60       28.70 o
   4  11   0        0.90        3.25       25.23 <
   5  11   0      306.00      338.83       31.50 o
  -5 -11   1       87.70       82.26       23.50 o
  -4 -11   1     1099.80     1024.91       90.20 o
  -3 -11   1      307.60      313.29       29.20 o
  -2 -11   1        1.80        5.42        9.10 <
  -1 -11   1      164.40      183.37       19.40 o
  -6 -10   1      121.20      135.72       26.40 o
  -5 -10   1       -1.40        0.02       13.10 <
  -4 -10   1       -1.70        0.00        9.80 <
  -3 -10   1      281.90      282.30       25.70 o
  -2 -10   1        0.70        0.03       17.07 <
  -1 -10   1       18.80       15.07        7.20 <
   0 -10   1       -1.70        6.93       10.50 <
  -7  -9   1       62.90       66.55       19.20 o
  -6  -9   1      198.70      216.86       28.50 o
  -5  -9   1      184.60      226.34       17.50 o
  -4  -9   1       15.50       16.57        8.60 <
  -3  -9   1      908.40      942.26       41.60 o
  -2  -9   1      822.30      770.31       33.70 o
  -1  -9   1        8.60       14.01        3.70 <
   0  -9   1      580.90      520.81       22.90 o
   1  -9   1       32.30       26.79        9.50 o
   2  -9   1       10.90       18.26        9.70 <
  -8  -8   1       14.90       17.16       20.50 <
  -7  -8   1     1743.30     1610.89      118.50 o
  -6  -8   1       28.00       24.49       13.70 <
  -5  -8   1      793.50      748.04       36.80 o
  -4  -8   1      236.10      284.98       12.80 o
  -3  -8   1      451.40      409.51       17.50 o
  -2  -8   1     1027.20     1049.46       31.60 o
  -1  -8   1     1411.30     1309.01       35.60 o
   0  -8   1       71.20       69.12        5.10 o
   1  -8   1      296.90      297.64       15.10 o
   2  -8   1      509.40      486.02       25.20 o
   3  -8   1      140.30      132.28       14.80 o
  -8  -7   1       -1.40        0.08       18.00 <
  -7  -7   1        9.10        4.30       14.40 <
  -6  -7   1     2160.30     2087.38      131.30 o
  -5  -7   1      376.60      402.15       14.20 o
  -4  -7   1      571.60      564.89       17.10 o
  -3  -7   1       18.70       14.71        5.50 o
  -2  -7   1       25.80       29.06        4.80 o
  -1  -7   1        5.80        8.34        2.40 <
   0  -7   1      367.90      343.60       10.80 o
   1  -7   1     1499.70     1452.14       43.70 o
   2  -7   1      186.60      183.76        8.70 o
   3  -7   1      133.90      136.69        8.30 o
   4  -7   1        1.80        9.67        6.90 <
  -8  -6   1       35.90       37.11       25.00 <
  -7  -6   1      853.00      837.13       59.40 o
  -6  -6   1      102.20       90.57       11.80 o
  -5  -6   1       50.80       61.00        8.50 o
  -4  -6   1        4.00        0.36        4.80 <
  -3  -6   1      620.00      605.01       18.80 o
  -2  -6   1     1777.90     1718.74       45.50 o
  -1  -6   1     1131.00     1017.18       32.30 o
   0  -6   1       28.40       24.33        3.00 o
   1  -6   1       84.00       86.29        4.60 o
   2  -6   1      248.40      236.18        9.50 o
   3  -6   1      124.90      115.34        5.40 o
   4  -6   1      130.50      149.24        7.80 o
  -9  -5   1      150.30      159.71       27.70 o
  -8  -5   1      200.00      193.48       26.20 o
  -7  -5   1      703.20      692.40       48.40 o
  -6  -5   1      468.60      519.64       19.60 o
  -5  -5   1     1992.60     1955.98       58.60 o
  -4  -5   1      532.20      502.00       14.70 o
  -3  -5   1     1235.80     1227.45       33.40 o
  -2  -5   1     2130.70     2078.44       50.80 o
  -1  -5   1      158.00      126.31        7.30 o
   0  -5   1      309.80      372.67        9.00 o
   1  -5   1      992.40      941.27       27.20 o
   2  -5   1      414.70      416.23       12.30 o
   3  -5   1        1.80        0.01        2.80 <
   4  -5   1      385.70      393.84       12.50 o
   5  -5   1     1734.10     1648.42       60.00 o
   6  -5   1       43.80       37.66       20.00 <
  -9  -4   1      124.10      117.64       24.30 o
  -8  -4   1      773.10      708.70       56.60 o
  -7  -4   1      321.40      276.96       29.30 o
  -6  -4   1      351.50      344.84       18.20 o
  -5  -4   1      374.30      366.13       16.30 o
  -4  -4   1      205.90      216.29       10.70 o
  -3  -4   1       35.50       12.70        4.10 o
  -2  -4   1      836.60      840.98       25.00 o
  -1  -4   1      193.50      133.56        8.40 o
   0  -4   1      219.40      185.08        7.10 o
   1  -4   1      417.00      497.27       13.30 o
   2  -4   1      721.40      718.85       16.70 o
   3  -4   1        0.20        0.11        2.24 <
   4  -4   1       62.40       62.99        5.00 o
   5  -4   1       78.60       73.21        5.90 o
   6  -4   1       68.80       73.87        8.20 o
  -9  -3   1      259.30      290.79       32.20 o
  -8  -3   1       42.20       35.84       14.60 <
  -7  -3   1      519.50      571.71       25.80 o
  -6  -3   1      634.30      659.55       24.90 o
  -5  -3   1     1300.90     1397.88       36.20 o
  -4  -3   1     1954.10     2116.82       51.10 o
  -3  -3   1        6.30        5.14        3.20 <
  -2  -3   1     2306.80     2385.57       50.00 o
  -1  -3   1        3.50        0.25        3.20 <
   0  -3   1     8810.20     8878.64      217.90 o
   1  -3   1      430.00      453.63       10.60 o
   2  -3   1      458.70      468.97       11.60 o
   3  -3   1     2729.50     2694.87       65.40 o
   4  -3   1      122.30      128.14        6.80 o
   5  -3   1     2325.40     2267.52       56.70 o
   6  -3   1       64.80       69.38        6.80 o
   7  -3   1      580.50      513.60       44.40 o
  -9  -2   1       40.80       72.48       20.40 <
  -8  -2   1       24.00       41.02       22.00 <
  -7  -2   1     1327.60     1292.05       52.20 o
  -6  -2   1        7.60       21.54        6.50 <
  -5  -2   1      668.20      667.39       22.00 o
  -4  -2   1     3858.10     3734.13      100.20 o
  -3  -2   1     5403.00     4635.14      145.20 o
  -2  -2   1     6653.80     6670.79      165.60 o
  -1  -2   1       85.70       62.04        4.30 o
   0  -2   1     6173.30     6387.31      155.50 o
   1  -2   1     2641.30     3938.83       57.10 o
   2  -2   1     3538.50     3293.02       92.20 o
   3  -2   1     4292.90     3920.44      110.40 o
   4  -2   1      732.20      695.20       22.30 o
   5  -2   1      318.80      339.33       11.60 o
   6  -2   1      118.30      136.01        8.90 o
   7  -2   1      358.50      373.62       22.60 o
   8  -2   1      333.70      330.53       31.60 o
  -9  -1   1      277.30      247.05       39.20 o
  -8  -1   1       19.30       24.30       14.60 <
  -7  -1   1      145.10      141.95       12.70 o
  -6  -1   1     1840.60     1830.12       53.50 o
  -5  -1   1      244.30      252.97       10.30 o
  -4  -1   1      990.80      990.61       27.60 o
  -3  -1   1        4.40        8.88        2.80 <
  -2  -1   1       79.60       72.95        4.10 o
  -1  -1   1      291.90      216.28        7.90 o
   0  -1   1      144.90        0.00        3.50 x
   1  -1   1      680.00     1046.98       19.30 o
   2  -1   1      885.20      864.61       24.90 o
   3  -1   1     6330.30     6112.10      132.40 o
   4  -1   1     1220.50     1210.03       28.30 o
   5  -1   1        0.00        0.84        0.01 <
   6  -1   1      393.50      386.50       16.50 o
   7  -1   1       87.60      102.17        9.40 o
   8  -1   1      267.00      288.08       22.50 o
  -8   0   1      634.90      638.54       52.60 o
  -7   0   1      634.80      622.81       30.30 o
  -6   0   1      268.80      321.31       11.70 o
  -5   0   1     3119.90     3142.08       64.10 o
  -4   0   1     2899.90     2709.92       77.00 o
  -3   0   1      663.50      583.44       22.10 o
  -2   0   1    24823.00    24922.83      604.40 o
  -1   0   1     3584.90        0.00       96.20 x
   0   0   1       -0.50        0.00        0.71 <
   1   0   1    11438.00        0.00      404.00 x
   2   0   1     2745.10     2664.23       74.90 o
   3   0   1     6747.40     6786.75      174.90 o
   4   0   1     1063.80     1022.81       38.30 o
   5   0   1      839.50      876.71       26.40 o
   6   0   1       13.10       18.26        5.80 <
   7   0   1      192.30      187.97       13.30 o
   8   0   1        0.70        6.30       22.09 <
   9   0   1      242.60      243.45       29.80 o
  -8   1   1       12.70       17.43       21.10 <
  -7   1   1      818.60      823.66       34.20 o
  -6   1   1      718.70      749.03       20.90 o
  -5   1   1     1496.50     1567.23       47.20 o
  -4   1   1      429.00      422.48       15.90 o
  -3   1   1        5.90       18.94        3.50 <
  -2   1   1     1184.20     1179.20       32.50 o
  -1   1   1      406.40      438.02       12.90 o
   0   1   1      609.60        0.00       14.20 x
   1   1   1       29.10        0.00        2.50 x
   2   1   1    11804.70    11679.52      296.30 o
   3   1   1      459.70      450.88       12.80 o
   4   1   1      183.60      178.99        9.20 o
   5   1   1     2797.10     2886.85       69.80 o
   6   1   1       35.90       33.64        6.90 o
   7   1   1     1841.60     1801.29       53.60 o
   8   1   1       99.50      128.59       12.10 o
   9   1   1        2.00        4.32       15.50 <
  -8   2   1       58.10       74.35       26.10 <
  -7   2   1       26.70       36.87        9.40 <
  -6   2   1      651.90      679.36       24.90 o
  -5   2   1       66.60       75.78        7.50 o
  -4   2   1      168.00      160.92        9.40 o
  -3   2   1     1333.70     1389.12       41.20 o
  -2   2   1     1768.50     1698.06       50.00 o
  -1   2   1       76.60       59.90        3.10 o
   0   2   1    29301.70    31337.56      713.20 o
   1   2   1    12063.00    13178.95      302.50 o
   2   2   1     3809.90     3845.02       95.60 o
   3   2   1     3814.10     3904.33      100.40 o
   4   2   1      105.50       87.12        5.80 o
   5   2   1     3288.00     3133.05       76.20 o
   6   2   1     4692.20     4609.95      129.80 o
   7   2   1      263.00      262.36       15.00 o
   8   2   1      431.10      434.01       25.10 o
   9   2   1       -0.10        3.87       15.12 <
  -8   3   1      209.60      221.44       28.80 o
  -7   3   1      119.30      124.63       13.60 o
  -6   3   1       75.30       81.80       10.10 o
  -5   3   1      180.90      178.09       11.60 o
  -4   3   1      807.90      767.44       24.60 o
  -3   3   1      306.50      314.55       13.30 o
  -2   3   1     5036.80     5222.43      110.00 o
  -1   3   1     9409.20     8981.79      195.20 o
   0   3   1      644.00      753.93       16.30 o
   2   3   1     2131.70     2132.45       57.30 o
   3   3   1     8506.10     8492.41      215.50 o
   4   3   1     2060.40     2144.23       46.00 o
   5   3   1     7543.50     7599.41      141.40 o
   6   3   1     1915.80     1923.99       59.70 o
   7   3   1     2918.70     2878.90       82.90 o
   8   3   1       13.10        2.98        9.80 <
   9   3   1      105.60      111.24       20.80 o
  -7   4   1      138.50      177.84       21.10 o
  -6   4   1      142.80      164.83       13.20 o
  -5   4   1       48.00       59.71        6.40 o
  -4   4   1      176.20      169.63        7.80 o
  -3   4   1      200.20      199.32        7.90 o
  -2   4   1       20.70       51.97        3.10 o
  -1   4   1      336.80      350.01        8.80 o
   0   4   1     4575.00     4581.03       99.30 o
   1   4   1     2259.90     2259.12       59.70 o
   2   4   1      806.30      823.35       24.00 o
   3   4   1       42.80       44.68        4.50 o
   4   4   1       34.70       31.90        5.50 o
   5   4   1       84.80       83.22        6.50 o
   6   4   1     1826.60     1763.53       52.60 o
   7   4   1     1274.30     1197.83       40.10 o
   8   4   1        8.50       23.81       14.40 <
   9   4   1      530.60      471.47       44.60 o
  -6   5   1       25.60       42.36       18.30 <
  -5   5   1      196.30      206.19       13.80 o
  -4   5   1      595.70      607.02       18.20 o
  -3   5   1        9.00       15.45        3.30 <
  -2   5   1      741.70      743.96       20.10 o
  -1   5   1       -0.90        0.13        3.98 <
   0   5   1       57.10       59.47        4.10 o
   1   5   1     2706.10     2888.47       72.30 o
   2   5   1      488.70      515.44       18.70 o
   3   5   1       68.00       65.55        6.70 o
   4   5   1       97.90      137.82        7.50 o
   5   5   1        9.80        7.47        5.10 <
   6   5   1      198.60      200.78       10.70 o
   7   5   1      226.00      237.39       16.00 o
   8   5   1       58.90       70.87       15.90 o
   9   5   1      239.70      269.03       30.60 o
  -5   6   1       69.40       96.42       17.00 o
  -4   6   1      228.40      219.21       11.10 o
  -3   6   1      566.30      577.42       17.10 o
  -2   6   1       16.10       17.18        3.60 o
  -1   6   1       47.30       48.81        5.50 o
   0   6   1     1490.30     1404.73       32.10 o
   1   6   1      995.80     1046.29       24.00 o
   2   6   1        8.60        4.43        4.20 <
   3   6   1     1864.50     1880.07       47.60 o
   4   6   1      866.30      757.99       24.70 o
   5   6   1     2298.30     2306.35       65.70 o
   6   6   1        1.60        4.30        5.90 <
   7   6   1      858.00      852.12       50.70 o
   8   6   1      363.70      357.13       35.70 o
   9   6   1      121.50       95.17       23.80 o
  -4   7   1        5.80        2.36       13.40 <
  -3   7   1       19.80       20.10        5.30 o
  -2   7   1      281.20      278.49       13.90 o
  -1   7   1      502.20      523.07       19.10 o
   0   7   1     4016.60     3753.98       91.80 o
   1   7   1     1170.00     1175.80       27.80 o
   2   7   1      516.70      508.70       17.90 o
   3   7   1      847.40      862.85       27.30 o
   4   7   1       22.30       27.98        6.50 o
   5   7   1     1624.10     1570.56       46.80 o
   6   7   1       26.10       19.68        6.90 o
   7   7   1      759.70      760.61       38.90 o
   8   7   1       62.20       41.52       17.70 o
   9   7   1      438.80      474.63       47.20 o
  -3   8   1      310.20      302.91       28.70 o
  -2   8   1      117.80      165.45        9.90 o
  -1   8   1       58.30      103.95        7.90 o
   0   8   1        0.10        0.89        2.72 <
   1   8   1       55.80       79.24        4.60 o
   2   8   1      267.60      237.93       12.90 o
   3   8   1     1091.70     1084.77       34.30 o
   4   8   1     2862.20     2693.52       77.60 o
   5   8   1       65.10       77.64        9.10 o
   6   8   1      142.90      147.92       14.10 o
   7   8   1       11.60       19.98       11.90 <
   8   8   1      314.40      283.62       34.80 o
  -2   9   1       20.10        0.23       11.10 <
  -1   9   1      289.30      301.08       17.80 o
   0   9   1      323.20      301.96       14.10 o
   1   9   1     1904.60     1761.48       60.60 o
   2   9   1      235.90      253.38       11.40 o
   3   9   1      300.20      303.65       15.60 o
   4   9   1     1198.00     1161.57       47.20 o
   5   9   1       69.50       79.22       12.90 o
   6   9   1      130.30      142.87       15.60 o
   7   9   1      714.40      704.26       54.60 o
   8   9   1      334.10      317.72       40.70 o
   0  10   1      149.70      163.68       12.90 o
   1  10   1       87.20      108.04        8.70 o
   2  10   1      289.00      276.24       17.20 o
   3  10   1        3.60       12.24        9.90 <
   4  10   1      322.90      346.99       29.90 o
   5  10   1       35.80       27.89       13.20 <
   6  10   1       67.90       77.90       22.60 o
   7  10   1      283.60      287.86       36.40 o
   1  11   1      472.50      447.93       39.70 o
   2  11   1      130.90      110.34       16.00 o
   3  11   1       65.20       84.24        9.60 o
   4  11   1      338.80      309.84       34.80 o
   5  11   1        0.30        0.57       16.21 <
   6  11   1       75.30       74.86       18.20 o
   2  12   1       43.30       38.97       14.00 o
   3  12   1      220.40      222.73       25.80 o
  -3 -11   2       74.70       95.69       13.70 o
  -2 -11   2      184.90      180.60       21.70 o
  -1 -11   2       57.00       56.75       10.80 o
  -5 -10   2      148.10      165.23       24.20 o
  -4 -10   2      408.00      432.45       34.30 o
  -3 -10   2      271.60      252.40       24.30 o
  -2 -10   2       81.20       91.22       12.90 o
  -1 -10   2      117.70      102.19       13.30 o
  -6  -9   2      157.10      185.21       27.40 o
  -5  -9   2       23.90       24.58       12.20 <
  -4  -9   2      948.00      897.22       66.20 o
  -3  -9   2     1048.80     1066.57       39.30 o
  -2  -9   2       14.90        7.12        5.00 o
  -1  -9   2       -2.60        0.69        4.70 <
   0  -9   2        9.70        6.55        7.50 <
   1  -9   2       33.80       35.22        7.40 o
  -7  -8   2      480.00      441.87       45.10 o
  -6  -8   2       -3.60        4.39       13.30 <
  -5  -8   2      402.40      404.91       31.50 o
  -4  -8   2      397.30      404.27       20.20 o
  -3  -8   2     2677.10     2588.47       81.70 o
  -2  -8   2      425.80      389.77       18.50 o
  -1  -8   2      317.30      337.68       12.40 o
   0  -8   2      484.80      492.02       16.70 o
   1  -8   2        3.40        0.15        3.30 <
   2  -8   2      594.90      530.74       38.30 o
  -8  -7   2      315.60      301.81       34.10 o
  -7  -7   2      356.30      284.89       33.60 o
  -6  -7   2       -4.30        1.58       12.40 <
  -5  -7   2       -2.70        0.18       10.10 <
  -4  -7   2      155.80      148.40       10.50 o
  -3  -7   2     1328.90     1335.53       31.80 o
  -2  -7   2      413.50      471.87       16.00 o
  -1  -7   2        1.70        2.42        3.30 <
   0  -7   2      120.60      109.89        4.90 o
   1  -7   2        1.60        0.14        2.90 <
   2  -7   2      967.40      948.16       37.30 o
   3  -7   2      276.40      275.34       14.80 o
   4  -7   2       61.60       58.81        9.90 o
  -8  -6   2       12.00        1.78       26.40 <
  -7  -6   2      116.70      156.48       24.00 o
  -6  -6   2      108.20      104.11       15.50 o
  -5  -6   2       11.20        6.70        6.70 <
  -4  -6   2     3058.80     3001.11       86.30 o
  -3  -6   2        2.70        1.20        4.40 <
  -2  -6   2      230.00      241.60        7.90 o
  -1  -6   2      750.20      723.10       22.60 o
   0  -6   2       28.70       41.79        2.50 o
   1  -6   2     2823.00     2771.52       77.20 o
   2  -6   2      231.90      211.03        9.80 o
   3  -6   2      341.00      305.84       13.30 o
   4  -6   2        1.20        1.36        3.50 <
   5  -6   2      157.90      162.51       11.50 o
  -8  -5   2       19.10       24.16       18.10 <
  -7  -5   2      772.50      747.15       53.50 o
  -6  -5   2     1342.20     1409.88       52.80 o
  -5  -5   2       18.90       53.44        9.00 <
  -4  -5   2     3043.30     3053.17       84.90 o
  -3  -5   2      220.50      242.62       10.70 o
  -2  -5   2     2496.10     2431.20       50.80 o
  -1  -5   2      417.30      356.71       13.50 o
   0  -5   2     5992.20     5673.86      113.80 o
   1  -5   2      732.70      745.05       20.20 o
   2  -5   2       38.60       43.08        3.10 o
   3  -5   2      694.00      668.65       18.70 o
   4  -5   2      384.50      397.43       12.80 o
   5  -5   2      318.10      300.97       12.60 o
  -8  -4   2       -5.50        1.46       16.00 <
  -7  -4   2      414.80      494.70       35.70 o
  -6  -4   2       15.10        7.27        7.40 <
  -5  -4   2      172.50      243.70       10.90 o
  -4  -4   2      637.70      707.93       20.70 o
  -3  -4   2      946.10      990.74       25.90 o
  -2  -4   2      396.40      385.02       11.50 o
  -1  -4   2     1618.40     1676.06       42.80 o
   0  -4   2     5327.20     4982.73      138.30 o
   1  -4   2      300.00      308.86        9.60 o
   2  -4   2      129.30      129.62        5.40 o
   3  -4   2      223.70      203.57        6.90 o
   4  -4   2       59.80       69.01        3.90 o
   5  -4   2       25.00       16.70        4.40 o
   6  -4   2      218.60      228.83       16.50 o
  -9  -3   2       16.10       27.71       31.40 <
  -8  -3   2      654.90      570.82       53.10 o
  -7  -3   2        2.60        5.97       12.30 <
  -6  -3   2     1313.80     1191.76       40.20 o
  -5  -3   2      311.50      294.61       15.00 o
  -4  -3   2     1561.30     1516.44       43.20 o
  -3  -3   2      567.50      553.04       19.70 o
  -2  -3   2     1824.30     1829.27       50.30 o
  -1  -3   2     1012.20      911.44       23.90 o
   0  -3   2     4356.70     4054.48      110.40 o
   1  -3   2      227.40      275.61        7.10 o
   2  -3   2       27.10      510.01        2.70 o
   3  -3   2     2694.20     2598.45       65.20 o
   4  -3   2        3.80        2.04        3.70 <
   5  -3   2       22.10       14.83        5.60 o
   6  -3   2      427.00      484.91       21.00 o
   7  -3   2       31.10       40.87       13.80 <
  -9  -2   2     1308.20     1187.26      105.60 o
  -8  -2   2      483.70      449.21       43.80 o
  -7  -2   2      225.90      318.85       22.60 o
  -6  -2   2      478.40      490.01       19.50 o
  -5  -2   2      460.80      577.15       19.20 o
  -4  -2   2     4893.70     4878.72       97.20 o
  -3  -2   2     5908.30     5264.17      124.40 o
  -2  -2   2    18989.60    18311.53      383.90 o
  -1  -2   2      458.10      462.41       12.80 o
   0  -2   2    12866.20    13151.85      440.60 o
   1  -2   2     2026.60     2092.59       50.20 o
   2  -2   2      600.80      860.18       15.40 o
   3  -2   2       94.10      133.52        4.10 o
   4  -2   2      268.40      271.19        8.90 o
   5  -2   2      711.90      691.24       27.10 o
   6  -2   2       95.70      100.51        7.90 o
   7  -2   2      510.90      481.11       27.60 o
   8  -2   2      144.20      146.41       20.50 o
  -8  -1   2       24.40       18.50       15.50 <
  -7  -1   2      719.60      673.21       32.90 o
  -6  -1   2       11.00        6.71        8.60 <
  -5  -1   2      767.40      763.32       20.80 o
  -4  -1   2      754.10      782.17       19.70 o
  -3  -1   2      105.10      129.94        7.40 o
  -2  -1   2      448.40      455.81       15.30 o
  -1  -1   2     1173.20     1146.60       31.60 o
   0  -1   2      414.20      425.06       11.80 o
   2  -1   2      137.80      166.56        5.00 o
   3  -1   2      226.30      202.50        8.40 o
   4  -1   2       29.00       43.60        3.60 o
   5  -1   2        9.20       31.06        5.30 <
   6  -1   2      114.10      102.69        9.10 o
   7  -1   2        8.40       12.84        8.50 <
   8  -1   2       48.80       44.92       14.90 o
  -8   0   2       19.10       17.25       23.00 <
  -7   0   2       23.10       17.94        9.00 <
  -6   0   2      592.20      624.66       19.80 o
  -5   0   2     1517.20     1599.09       48.80 o
  -4   0   2     2058.90     2101.69       53.90 o
  -3   0   2     2307.10     1879.98       64.70 o
  -2   0   2     6926.20     6781.52      176.50 o
  -1   0   2     2387.60     2303.73       62.80 o
   0   0   2      805.30      970.94       18.50 o
   2   0   2      248.60      267.21        8.10 o
   3   0   2       13.70       41.19        3.90 o
   4   0   2        7.10        0.00        4.00 <
   5   0   2     1123.10     1114.66       33.10 o
   6   0   2      850.10      875.16       28.20 o
   7   0   2       28.80       19.26       10.10 <
   8   0   2      950.30      897.56       50.70 o
   9   0   2      144.50      138.79       23.80 o
  -8   1   2      121.00      113.84       22.70 o
  -7   1   2       98.70       98.78       10.10 o
  -6   1   2     1253.40     1214.53       34.00 o
  -5   1   2      960.50      954.44       31.90 o
  -4   1   2      243.40      270.50       11.60 o
  -3   1   2      134.80      130.78        7.90 o
  -2   1   2     2663.40     2802.72       73.70 o
  -1   1   2     1712.70     1674.85       47.60 o
   0   1   2     5560.70     5533.04      101.40 o
   1   1   2      312.00      210.92        9.80 o
   2   1   2     3114.40     3305.43       81.70 o
   3   1   2     7000.70     6852.39      176.40 o
   4   1   2      855.10      749.93       22.90 o
   5   1   2     2528.50     2372.31       68.60 o
   6   1   2       28.20       31.80        6.70 o
   7   1   2       14.70       16.67        6.90 <
   8   1   2      166.00      168.20       15.40 o
   9   1   2      302.40      300.21       33.10 o
  -8   2   2       -3.70        9.56       26.10 <
  -7   2   2      151.80      178.73       13.60 o
  -6   2   2       77.40       79.41       10.60 o
  -5   2   2     6071.20     5804.64      169.40 o
  -4   2   2       17.20       21.28        5.40 o
  -3   2   2      288.10      338.06       12.10 o
  -2   2   2     1992.30     1920.06       57.10 o
  -1   2   2      852.40      911.13       20.60 o
   0   2   2     1912.90     2038.47       37.00 o
   2   2   2     2849.30     2726.55       73.90 o
   3   2   2      142.70      132.75        8.00 o
   4   2   2      172.40      170.14        9.00 o
   5   2   2      558.50      545.20       16.10 o
   6   2   2        7.50        9.18        6.60 <
   7   2   2        2.40        0.01        7.90 <
   8   2   2      345.10      360.05       19.50 o
   9   2   2      337.00      279.07       31.40 o
  -7   3   2       23.80       34.74       14.70 <
  -6   3   2     1784.50     1631.13       79.80 o
  -5   3   2      999.40      984.27       33.30 o
  -4   3   2     1223.20     1174.52       43.30 o
  -3   3   2      404.30      458.67       12.70 o
  -2   3   2     3293.10     3152.77       74.50 o
  -1   3   2      894.40      976.09       23.10 o
   0   3   2    29285.40    30617.46      592.20 o
   1   3   2     6121.20     5852.05      159.80 o
   2   3   2      107.30      111.17        6.60 o
   3   3   2     4157.30     4141.40      108.30 o
   4   3   2        2.90        1.84        4.30 <
   5   3   2     3356.50     3355.68       68.80 o
   6   3   2      944.50      921.05       29.60 o
   7   3   2      215.10      205.13       14.50 o
   8   3   2      792.80      725.49       37.80 o
   9   3   2       10.30        0.40       23.80 <
  -7   4   2       57.50       48.76       23.40 <
  -6   4   2      368.90      339.70       22.70 o
  -5   4   2     1337.30     1254.44       43.60 o
  -4   4   2     1237.50     1251.07       32.10 o
  -3   4   2      394.60      388.16       11.40 o
  -2   4   2     3492.80     3335.47       68.40 o
  -1   4   2     3673.60     3508.92       82.10 o
   0   4   2      758.60      860.96       19.80 o
   1   4   2     1724.70     1530.63       48.20 o
   2   4   2       60.50       58.73        4.60 o
   3   4   2     2815.50     2857.29       77.10 o
   4   4   2        4.00       10.08        3.90 <
   5   4   2     3695.60     3595.78       90.60 o
   6   4   2     3073.00     3075.84       70.90 o
   7   4   2       28.90       33.42        9.00 o
   8   4   2      265.10      270.65       19.60 o
   9   4   2       28.00       31.35       16.80 <
  -6   5   2        9.30        3.06       12.90 <
  -5   5   2       40.90       37.45       10.90 o
  -4   5   2       26.00       24.79        5.90 o
  -3   5   2      103.50      112.53        6.70 o
  -2   5   2      545.10      552.35       16.20 o
  -1   5   2       75.60       68.10        4.30 o
   0   5   2      494.80      407.42       14.40 o
   1   5   2      620.30      560.97       17.70 o
   2   5   2       44.80       87.59        4.20 o
   3   5   2       99.40       99.67        7.20 o
   4   5   2      963.40      986.04       27.40 o
   5   5   2      376.40      419.00       16.00 o
   6   5   2      241.00      229.68       11.10 o
   7   5   2     1149.70     1095.23       30.90 o
   8   5   2      216.80      221.88       22.00 o
   9   5   2      771.50      767.63       60.30 o
  -5   6   2        7.10        4.15       15.80 <
  -4   6   2      779.50      721.35       33.10 o
  -3   6   2      974.10      935.90       27.10 o
  -2   6   2      160.00      182.91        7.30 o
  -1   6   2     1350.10     1354.23       41.70 o
   0   6   2      729.20      702.93       18.30 o
   1   6   2        5.40        1.07        2.80 <
   2   6   2     1020.20      984.56       30.40 o
   3   6   2     3127.60     2898.04       72.10 o
   4   6   2      555.50      581.92       18.40 o
   5   6   2      211.70      222.57       12.80 o
   6   6   2     2597.80     2532.86       72.30 o
   7   6   2      775.10      775.97       28.20 o
   8   6   2      886.60      915.80       65.40 o
   9   6   2       33.00       41.33       17.90 <
  -4   7   2      163.40      182.30       21.00 o
  -3   7   2      205.20      236.12       10.40 o
  -2   7   2     1344.80     1315.65       47.20 o
  -1   7   2        8.70       10.12        4.10 <
   0   7   2      248.30      265.98       10.20 o
   1   7   2       94.20       89.42        5.70 o
   2   7   2       22.20       15.75        6.30 o
   3   7   2      297.80      317.98       11.90 o
   4   7   2       72.20       72.37        9.50 o
   5   7   2      283.20      272.06       14.10 o
   6   7   2        1.10        0.12        9.50 <
   7   7   2      912.10      893.57       43.10 o
   8   7   2      153.80      150.42       26.80 o
   9   7   2       -2.70        1.01       17.40 <
  -3   8   2       20.20       26.31       10.60 <
  -2   8   2       89.40       95.49        8.20 o
  -1   8   2      314.60      338.68       14.70 o
   0   8   2     1108.40     1097.09       27.30 o
   1   8   2        4.10        1.13        3.80 <
   2   8   2      667.20      662.17       20.50 o
   3   8   2       99.00       95.44        8.80 o
   4   8   2      117.50      133.97        9.20 o
   5   8   2       -5.50        1.31        6.90 <
   6   8   2      137.40      155.55       17.30 o
   7   8   2      955.20      958.81       47.00 o
   8   8   2       58.10       74.51       24.40 <
   9   8   2       -4.60        0.15       19.80 <
  -2   9   2      306.10      320.15       28.60 o
  -1   9   2      331.70      345.58       26.80 o
   0   9   2      147.60      172.42        9.00 o
   1   9   2       24.10       32.92        4.70 o
   2   9   2      185.80      198.86       10.00 o
   3   9   2      290.30      296.00       14.70 o
   4   9   2      311.00      279.97       18.20 o
   5   9   2      384.70      386.46       31.10 o
   6   9   2      808.40      852.09       55.90 o
   7   9   2       17.60       21.34       12.50 <
   8   9   2      411.00      413.54       43.60 o
   0  10   2        0.40        1.34        7.46 <
   1  10   2       20.80       25.03        8.40 <
   2  10   2        9.80        6.00        6.10 <
   3  10   2      423.50      410.31       24.30 o
   4  10   2     1887.50     1706.81      118.20 o
   5  10   2       30.70       21.42       13.10 <
   6  10   2      715.20      651.10       54.90 o
   7  10   2       46.40       54.87       25.40 <
   1  11   2       19.30       36.29       14.00 <
   2  11   2       -1.60        9.90       10.10 <
   3  11   2       -1.00        6.88       22.20 <
   4  11   2       -3.70        0.50       17.90 <
   5  11   2       39.40       38.62       15.80 <
   6  11   2       72.30       82.40       18.70 o
   2  12   2      291.00      275.32       30.50 o
   3  12   2        0.40        0.01       25.68 <
   4  12   2      173.30      176.45       23.60 o
  -4 -10   3       15.00       25.49       16.80 <
  -3 -10   3      532.00      497.93       44.20 o
  -2 -10   3      333.50      319.75       27.50 o
  -1 -10   3       31.90       40.88        8.00 o
  -6  -9   3      247.10      216.43       28.10 o
  -5  -9   3       43.50       39.65       13.70 o
  -4  -9   3      306.20      274.48       28.20 o
  -3  -9   3      125.70      150.87       14.40 o
  -2  -9   3      108.80      126.35        8.50 o
  -1  -9   3      338.20      326.98       17.80 o
  -7  -8   3       -2.00        1.36       25.60 <
  -6  -8   3      262.20      243.53       31.90 o
  -5  -8   3      114.10      135.61       17.50 o
  -4  -8   3       29.20       25.04        9.70 o
  -3  -8   3        1.20        1.37        6.40 <
  -2  -8   3       -1.10        0.44        4.90 <
  -1  -8   3      146.80      156.44        6.00 o
   0  -8   3      116.70      115.15        4.70 o
   1  -8   3      141.90      152.94        5.80 o
  -7  -7   3      136.60      135.91       28.50 o
  -6  -7   3       30.70       52.44       14.00 <
  -5  -7   3      236.10      249.23       25.80 o
  -4  -7   3      874.90      927.58       36.70 o
  -3  -7   3      942.80      939.82       31.30 o
  -2  -7   3       11.90        4.83        5.60 <
  -1  -7   3      156.20      170.55        6.00 o
   0  -7   3      318.30      281.14        7.70 o
   1  -7   3      178.80      179.67        6.80 o
   2  -7   3      947.30      937.53       47.70 o
   3  -7   3     2030.60     1986.75      118.00 o
  -8  -6   3      258.40      273.60       35.40 o
  -7  -6   3      535.50      462.79       46.20 o
  -6  -6   3      785.60      803.64       55.30 o
  -5  -6   3       10.40        0.35       10.10 <
  -4  -6   3       67.10       82.73        8.10 o
  -3  -6   3       85.00       96.23        7.20 o
  -2  -6   3      105.80      109.67        6.60 o
  -1  -6   3     1177.60     1296.89       28.40 o
   0  -6   3       78.30       53.37        3.00 o
   1  -6   3        8.80        6.13        1.50 o
   2  -6   3       15.10       11.83        1.70 o
   3  -6   3      205.40      200.84        9.60 o
   4  -6   3       74.50       75.56        6.10 o
   5  -6   3      121.10      131.03       12.00 o
  -8  -5   3      171.80      200.32       32.40 o
  -7  -5   3       99.80      139.09       18.80 o
  -6  -5   3      943.60      906.30       55.90 o
  -5  -5   3      699.90      788.57       25.50 o
  -4  -5   3     4969.80     4975.28      134.00 o
  -3  -5   3       38.20       45.05        6.50 o
  -2  -5   3     2318.80     2285.16       55.60 o
  -1  -5   3       -3.80        2.08        2.90 <
   0  -5   3      334.00      378.86        7.90 o
   1  -5   3      557.50      593.80       11.20 o
   2  -5   3     2416.60     2535.41       51.80 o
   3  -5   3     4268.30     4140.60      109.70 o
   4  -5   3        8.70       32.50        2.30 o
   5  -5   3       10.30        8.16        5.60 <
  -8  -4   3       44.80       44.41       26.10 <
  -7  -4   3      239.70      234.82       28.80 o
  -6  -4   3       86.20      145.61       14.80 o
  -5  -4   3       76.90      107.93        8.90 o
  -4  -4   3     2267.50     2197.91       62.00 o
  -3  -4   3      311.00      322.10       12.30 o
  -2  -4   3     2454.60     2630.37       61.60 o
  -1  -4   3      163.00      133.88        6.20 o
   0  -4   3      352.90      267.41        9.90 o
   2  -4   3      196.50      206.46        6.10 o
   3  -4   3      411.90      393.47       11.10 o
   4  -4   3      233.20      229.85        8.00 o
   5  -4   3       72.00       75.73        5.30 o
   6  -4   3      127.50      120.04       11.20 o
  -8  -3   3       74.50       89.66       26.70 <
  -7  -3   3       -1.60       30.54       14.40 <
  -6  -3   3       45.00       44.36        9.60 o
  -5  -3   3       34.80       24.80        6.80 o
  -4  -3   3       24.60       27.43        5.10 o
  -3  -3   3       29.00       17.11        5.00 o
  -2  -3   3       63.90       62.80        5.40 o
  -1  -3   3      888.30      929.31       24.40 o
   0  -3   3     6858.00     6426.34      172.10 o
   2  -3   3      777.80      770.82       21.00 o
   3  -3   3       27.80      390.67        3.30 o
   4  -3   3      171.60      167.98        7.60 o
   5  -3   3       14.20       13.89        4.60 o
   6  -3   3     1722.00     1476.83       67.60 o
  -8  -2   3       24.90       21.21       24.80 <
  -7  -2   3       49.90       59.57       15.00 o
  -6  -2   3      733.30      537.47       27.00 o
  -5  -2   3        8.40       13.65        5.30 <
  -4  -2   3     1364.60     1315.17       30.90 o
  -3  -2   3     1290.50     1414.61       31.20 o
  -2  -2   3     1202.80     1342.65       29.00 o
  -1  -2   3     3027.80     3047.90       65.70 o
   0  -2   3     1566.10     1477.44       40.50 o
   2  -2   3      122.80      120.71        4.20 o
   3  -2   3     3939.00     4162.98      106.30 o
   4  -2   3        0.20        2.54        3.40 <
   5  -2   3     1949.00     1891.92       58.30 o
   6  -2   3      455.50      531.89       20.00 o
   7  -2   3       85.30       89.75       11.00 o
  -8  -1   3       29.70       30.00       17.70 <
  -7  -1   3      224.00      272.19       23.70 o
  -6  -1   3      323.60      332.36       15.10 o
  -5  -1   3        1.30        4.61        6.30 <
  -4  -1   3      284.90      317.19       11.90 o
  -3  -1   3      242.00      310.21       11.30 o
  -2  -1   3     2361.90     2397.67       66.10 o
  -1  -1   3      420.90      426.05       14.00 o
   0  -1   3     6197.90     6027.87      154.20 o
   1  -1   3      600.70      618.71       13.60 o
   2  -1   3       45.30     1604.99        4.80 o
   3  -1   3     2402.60     2253.75       65.40 o
   4  -1   3        4.50        2.74        3.10 <
   5  -1   3      196.60      195.20        9.40 o
   6  -1   3      167.80      223.00       10.10 o
   7  -1   3      260.60      282.53       15.40 o
   8  -1   3       47.40       50.43       19.00 <
  -8   0   3       56.30       72.26       26.10 <
  -7   0   3      268.10      278.73       21.00 o
  -6   0   3      437.50      446.42       17.80 o
  -5   0   3       30.20       29.39        6.20 o
  -4   0   3       73.30       82.33        6.80 o
  -3   0   3     2733.40     2597.71       71.90 o
  -2   0   3     6830.30     6335.78      173.40 o
  -1   0   3      426.90      417.89       15.30 o
   0   0   3      428.10      410.18       11.00 o
   1   0   3     4107.30     4361.18       86.30 o
   2   0   3      284.60      240.56        9.20 o
   3   0   3     5945.00     5614.13      126.00 o
   4   0   3     2136.90     2075.49       58.20 o
   5   0   3      637.90      691.48       24.20 o
   6   0   3     1115.70     1105.71       38.50 o
   7   0   3       61.10       78.04        9.30 o
   8   0   3      284.70      274.00       19.80 o
   9   0   3       49.10       54.09       24.70 <
  -8   1   3       22.20       24.35       27.50 <
  -7   1   3       29.40       30.02       14.80 <
  -6   1   3      940.10      956.60       42.30 o
  -5   1   3      379.00      401.42       16.70 o
  -4   1   3     3684.20     3733.18       94.00 o
  -3   1   3     4522.60     4305.61      120.70 o
  -2   1   3     4522.60     4517.95      120.60 o
  -1   1   3     6760.20     7015.11      141.50 o
   0   1   3      247.70      258.60        6.30 o
   2   1   3     2568.70     2796.99       68.20 o
   3   1   3    16620.70    15550.77      411.20 o
   4   1   3       56.70       78.03        4.90 o
   5   1   3      884.40      877.75       25.80 o
   6   1   3      496.80      518.02       20.40 o
   7   1   3      682.10      707.01       25.10 o
   8   1   3      772.70      785.83       37.40 o
   9   1   3       85.20       83.44       20.20 o
  -8   2   3      177.50      192.22       34.60 o
  -7   2   3      418.70      413.96       35.10 o
  -6   2   3       16.60       18.90        8.60 <
  -5   2   3     1206.20     1208.59       38.70 o
  -4   2   3       31.90       30.81        5.70 o
  -3   2   3      403.40      447.80       14.90 o
  -2   2   3     5549.30     5310.86      143.20 o
  -1   2   3       27.40       26.83        3.00 o
   0   2   3      214.70      221.59        6.10 o
   1   2   3     2070.10     1978.40       47.40 o
   2   2   3     1574.20     1503.15       44.50 o
   3   2   3      242.70      186.26        9.90 o
   4   2   3     2711.80     2688.63       73.80 o
   5   2   3     1564.20     1642.00       33.20 o
   6   2   3      162.10      166.94       10.30 o
   7   2   3      448.50      418.64       19.50 o
   8   2   3        1.50       13.57       10.50 <
   9   2   3       42.50       44.16       16.90 <
  -7   3   3       78.60       80.73       18.30 o
  -6   3   3       -1.00        2.77       17.20 <
  -5   3   3      184.40      177.11       11.30 o
  -4   3   3     1390.40     1337.11       43.60 o
  -3   3   3     1701.70     1695.04       39.60 o
  -2   3   3      113.90      110.64        5.50 o
  -1   3   3      141.50      168.37        6.40 o
   0   3   3     7136.60     7064.54      129.80 o
   1   3   3        9.40        2.47        2.50 o
   2   3   3      430.60      438.55       14.70 o
   3   3   3     4192.30     3960.20      109.30 o
   4   3   3       18.30        2.64        4.20 o
   5   3   3      491.00      561.64       18.70 o
   6   3   3      735.50      741.07       21.40 o
   7   3   3      378.00      375.86       17.40 o
   8   3   3      486.60      535.91       27.20 o
   9   3   3       10.50       21.54       17.50 <
  -7   4   3       13.30        6.14       23.90 <
  -6   4   3        6.50        7.36       13.10 <
  -5   4   3     1330.90     1235.04       52.10 o
  -4   4   3        3.10        0.11        6.60 <
  -3   4   3     1090.30     1058.51       28.80 o
  -2   4   3      656.00      666.55       16.60 o
  -1   4   3      192.20      124.37        8.30 o
   0   4   3       16.30       17.77        2.50 o
   1   4   3    11269.10    11003.22      232.30 o
   2   4   3     2019.60     1984.55       54.80 o
   3   4   3     2758.20     2797.46       71.40 o
   4   4   3      941.10     1032.34       29.70 o
   5   4   3      474.00      482.15       17.60 o
   6   4   3       37.00       31.28        6.70 o
   7   4   3     1214.60     1167.85       31.40 o
   8   4   3      696.50      688.03       37.10 o
   9   4   3      182.10      193.91       36.80 o
  -6   5   3      342.90      369.67       34.40 o
  -5   5   3      158.40      169.16       14.20 o
  -4   5   3     1411.50     1394.81       33.60 o
  -3   5   3        0.40        0.69        6.20 <
  -2   5   3     1001.60     1004.50       25.50 o
  -1   5   3      450.30      444.14       13.10 o
   0   5   3     9311.80     8581.88      194.00 o
   1   5   3     6093.10     5777.98      128.60 o
   2   5   3     1632.20     1621.37       47.90 o
   3   5   3      156.80      166.00        7.70 o
   4   5   3       10.70        8.52        5.30 <
   5   5   3     1000.60     1002.99       29.50 o
   6   5   3     1481.10     1456.38       44.40 o
   7   5   3     2187.50     2115.25       53.30 o
   8   5   3        5.30       12.68       11.20 <
   9   5   3       -3.30        2.11       15.60 <
  -6   6   3       12.50        0.17       16.90 <
  -5   6   3      949.40      865.66       49.80 o
  -4   6   3      506.10      509.77       26.30 o
  -3   6   3       60.30       46.81        6.00 o
  -2   6   3        0.10        0.31        2.66 <
  -1   6   3      351.80      343.69       10.40 o
   0   6   3      577.40      597.58       15.80 o
   1   6   3     9589.10     9022.82      182.20 o
   2   6   3     2097.50     2092.41       51.00 o
   3   6   3      951.30      975.30       28.00 o
   4   6   3     1554.80     1688.82       44.10 o
   5   6   3        3.10        7.76        5.80 <
   6   6   3      961.90      968.50       32.30 o
   7   6   3      788.80      742.09       28.80 o
   8   6   3      742.70      731.14       38.20 o
   9   6   3      127.70      135.17       27.80 o
  -5   7   3      491.70      469.56       45.30 o
  -4   7   3      567.50      495.93       32.10 o
  -3   7   3       72.90       66.84        7.90 o
  -2   7   3        9.40       20.45        5.10 <
  -1   7   3      709.00      668.44       26.00 o
   0   7   3      109.00      127.93        6.00 o
   1   7   3     1869.00     1845.03       40.30 o
   2   7   3       96.50      131.70        8.30 o
   3   7   3      261.10      283.14       11.50 o
   4   7   3     1482.60     1453.26       47.00 o
   5   7   3       40.40       49.59        7.40 o
   6   7   3      115.50      117.16       10.70 o
   7   7   3       32.20       49.35       12.60 <
   8   7   3      156.50      152.34       16.70 o
   9   7   3      206.80      241.46       33.60 o
  -4   8   3        4.40        0.38       18.40 <
  -3   8   3       92.80      113.31       10.70 o
  -2   8   3       30.50       28.86       11.70 <
  -1   8   3      238.60      258.47       11.20 o
   0   8   3       13.90       19.87        4.30 o
   1   8   3     1399.20     1314.67       35.70 o
   2   8   3       11.70       19.21        5.50 <
   3   8   3      481.80      445.55       19.10 o
   4   8   3       39.10       38.79        8.20 o
   5   8   3      985.10      982.26       32.90 o
   6   8   3       18.20       30.08       11.70 <
   7   8   3      288.50      286.89       30.00 o
   8   8   3       -1.70        1.15       16.10 <
   9   8   3      114.30      136.47       25.50 o
  -2   9   3      260.90      302.54       24.80 o
  -1   9   3        4.10        0.03        9.50 <
   0   9   3      482.60      487.27       18.90 o
   1   9   3      638.10      616.86       23.20 o
   2   9   3      798.30      796.55       25.00 o
   3   9   3       35.50       35.31        7.40 o
   4   9   3      742.40      711.17       32.70 o
   5   9   3       39.20       38.64       12.40 o
   6   9   3      145.00      127.41       21.30 o
   7   9   3      434.20      413.17       42.10 o
   8   9   3       78.20       85.37       20.10 o
  -1  10   3      670.30      643.92       49.30 o
   0  10   3       11.90        9.37        7.10 <
   1  10   3      135.20      142.49       11.40 o
   2  10   3      381.70      391.41       21.90 o
   3  10   3      288.30      300.05       18.70 o
   4  10   3       15.00       22.61       12.30 <
   5  10   3     1791.60     1638.79      120.40 o
   6  10   3      140.30      147.74       21.80 o
   7  10   3       11.30        5.64       17.10 <
   1  11   3       23.80       32.44        8.50 <
   2  11   3       64.70       66.51        9.90 o
   3  11   3       21.70       26.96       11.40 <
   4  11   3       38.80       57.71       20.00 <
   5  11   3      473.10      454.67       41.20 o
   6  11   3      266.20      260.02       29.70 o
   1  12   3      103.00       90.56       17.90 o
   2  12   3      267.50      235.99       28.60 o
   3  12   3        0.00        1.80        0.01 <
   4  12   3       37.40       39.81       11.00 o
   5  12   3       13.90        8.11       23.20 <
  -3 -10   4       29.60       32.33       10.00 o
  -5  -9   4       15.80        5.49       19.60 <
  -4  -9   4       82.80      114.87       13.90 o
  -3  -9   4       95.60       99.59       13.00 o
  -2  -9   4       18.00       19.45        6.30 <
  -1  -9   4        6.10        6.14        4.30 <
  -6  -8   4      177.40      207.08       24.80 o
  -5  -8   4        2.00        0.02       18.30 <
  -4  -8   4     1163.90     1056.68       78.00 o
  -3  -8   4      983.30      970.53       45.00 o
  -2  -8   4      344.70      382.61       17.90 o
  -1  -8   4      197.40      226.11        8.50 o
  -7  -7   4        0.90        0.58       39.09 <
  -6  -7   4      685.00      648.77       58.70 o
  -5  -7   4       12.20        9.11       16.10 <
  -4  -7   4     1400.00     1386.18       63.60 o
  -3  -7   4      197.60      209.60       12.60 o
  -2  -7   4     1906.40     1810.64       72.90 o
  -1  -7   4      329.50      398.09       13.90 o
   0  -7   4      275.20      249.80       10.30 o
  -7  -6   4       17.80       35.34       19.60 <
  -6  -6   4       48.90       64.17       15.70 o
  -5  -6   4      512.20      531.27       38.70 o
  -4  -6   4        2.70        6.64        6.60 <
  -3  -6   4     2835.80     2812.62       76.10 o
  -2  -6   4        1.00        0.30        8.20 <
  -1  -6   4       60.90       59.08        4.50 o
   0  -6   4      148.40      121.76        4.10 o
  -7  -5   4       -1.60        2.91       22.90 <
  -6  -5   4      640.30      605.71       46.60 o
  -5  -5   4       80.70       82.39        9.20 o
  -4  -5   4       -3.00        0.03        5.80 <
  -3  -5   4     1852.50     1841.91       50.80 o
  -2  -5   4      950.10      957.40       29.30 o
  -1  -5   4      731.70      738.29       22.20 o
   0  -5   4       35.00       51.35        1.80 o
   4  -5   4       60.80       71.00        3.70 o
   5  -5   4       75.10       68.41        7.90 o
  -8  -4   4        0.10        0.51       12.65 <
  -7  -4   4       13.00       15.80       16.10 <
  -6  -4   4     1135.50     1135.69       70.40 o
  -5  -4   4        4.00       15.61        7.90 <
  -4  -4   4     1104.30     1103.48       34.70 o
  -3  -4   4     1516.10     1506.38       44.70 o
  -2  -4   4      621.30      588.47       17.40 o
  -1  -4   4     1379.70     1365.34       33.60 o
   0  -4   4       11.70        9.51        1.70 o
   4  -4   4       18.90       20.20        2.20 o
   5  -4   4       85.70      486.15        6.00 o
   6  -4   4      216.20      210.73       20.30 o
  -8  -3   4       10.50        6.40       22.30 <
  -7  -3   4      494.20      490.25       45.10 o
  -6  -3   4      116.90      109.45       19.90 o
  -5  -3   4      570.60      574.27       20.80 o
  -4  -3   4      442.60      458.80       18.00 o
  -3  -3   4       22.60       20.71        4.90 o
  -2  -3   4     1426.30     1383.21       35.60 o
  -1  -3   4      928.90      909.28       29.70 o
   0  -3   4       79.30       97.89        3.80 o
   3  -3   4     1372.20     1462.82       26.40 o
   4  -3   4       14.00      179.67        3.20 o
   5  -3   4        6.60        7.66        4.70 <
   6  -3   4      347.60      313.36       18.50 o
  -8  -2   4      334.80      319.84       37.40 o
  -7  -2   4       89.10       87.47       22.70 o
  -6  -2   4     2225.00     2366.22       85.50 o
  -5  -2   4     1153.30     1402.33       30.70 o
  -4  -2   4     1529.50     1714.08       37.50 o
  -3  -2   4     1144.60     1178.87       26.80 o
  -2  -2   4      183.80      150.99        8.80 o
  -1  -2   4     3565.90     3499.22       92.60 o
   0  -2   4     1320.80     1072.10       35.40 o
   3  -2   4     1349.60     1400.83       34.90 o
   4  -2   4      709.10      693.79       22.70 o
   5  -2   4      156.80      160.25        8.00 o
   6  -2   4      292.60      259.14       14.20 o
   7  -2   4       -0.50        2.50       18.53 <
  -8  -1   4      325.00      348.16       42.00 o
  -7  -1   4       13.80        2.71       21.60 <
  -6  -1   4      462.10      460.30       26.70 o
  -5  -1   4       -3.30        1.52        5.70 <
  -4  -1   4      478.60      460.81       18.60 o
  -3  -1   4      175.80      198.22        9.30 o
  -2  -1   4      246.10      279.05       10.40 o
  -1  -1   4      588.60      639.11       18.60 o
   0  -1   4       35.20       37.45        2.20 o
   1  -1   4       -2.40       14.57        1.60 <
   2  -1   4      970.30     1679.17       31.60 o
   3  -1   4      557.40      670.14       18.30 o
   4  -1   4        0.90        2.62        6.45 <
   5  -1   4      416.60      415.02       15.40 o
   6  -1   4      112.20      119.37        9.60 o
   7  -1   4       -2.20       15.57        7.40 <
   8  -1   4      172.20      211.60       23.60 o
  -8   0   4      842.60      753.68       70.60 o
  -7   0   4      340.80      329.83       32.40 o
  -6   0   4       75.30       79.25        9.90 o
  -5   0   4      308.30      340.31       14.60 o
  -4   0   4      143.00      136.06        8.60 o
  -3   0   4      257.10      254.62       11.40 o
  -2   0   4      209.30      137.17        9.10 o
  -1   0   4      680.40      661.87       21.90 o
   0   0   4      322.30      258.93        9.40 o
   1   0   4      100.50      110.67        3.60 o
   2   0   4      452.90      466.42       15.20 o
   3   0   4      306.70      300.49       10.80 o
   4   0   4      477.70      466.90       12.20 o
   5   0   4      998.20      982.24       31.00 o
   6   0   4      106.80      156.10        8.00 o
   7   0   4      144.20      145.08       10.20 o
   8   0   4       -4.00        0.73       11.80 <
  -7   1   4      463.10      476.34       46.00 o
  -6   1   4      409.00      385.01       23.30 o
  -5   1   4        9.20        7.17        9.40 <
  -4   1   4     1275.50     1275.22       41.10 o
  -3   1   4      138.70      189.73        8.60 o
  -2   1   4      224.60      196.81       10.70 o
  -1   1   4     5411.20     5518.95      115.30 o
   0   1   4      957.40     1014.88       24.50 o
   1   1   4     1378.40     1507.71       32.50 o
   2   1   4       52.40       28.38        3.50 o
   3   1   4      298.90      360.33       10.50 o
   4   1   4      454.70      513.98       15.30 o
   5   1   4      263.20      279.35       10.00 o
   6   1   4     1436.40     1419.10       46.40 o
   7   1   4       -1.50        2.20        6.60 <
   8   1   4      773.70      679.13       36.80 o
   9   1   4       55.30       53.46       24.50 <
  -7   2   4       14.60        4.34       22.50 <
  -6   2   4      477.50      470.11       26.10 o
  -5   2   4        7.40        9.18        6.90 <
  -4   2   4     4660.80     4507.96      129.80 o
  -3   2   4      535.90      534.26       18.60 o
  -2   2   4       15.40        1.43        3.10 o
  -1   2   4      132.70      150.87        5.60 o
   0   2   4       10.10        8.18        1.80 o
   1   2   4     4156.90     4217.53       90.10 o
   2   2   4      370.80      340.75       12.40 o
   3   2   4    10583.60    10238.55      268.30 o
   4   2   4     2336.70     2130.30       64.60 o
   5   2   4      218.60      209.87       10.50 o
   6   2   4      514.30      536.37       16.80 o
   7   2   4        3.90       15.64        7.80 <
   8   2   4      414.30      432.78       23.00 o
   9   2   4      185.50      208.48       23.90 o
  -7   3   4       25.20       19.95       24.50 <
  -6   3   4        0.90        0.09       31.50 <
  -5   3   4      111.60      112.97       11.80 o
  -4   3   4      337.20      349.56       12.90 o
  -3   3   4     1549.80     1442.02       36.10 o
  -2   3   4      206.20      239.63        7.80 o
  -1   3   4      147.60      154.52        6.60 o
   0   3   4     1168.80     1160.98       24.70 o
   1   3   4      467.90      470.86       15.00 o
   2   3   4      129.50      124.77        8.30 o
   3   3   4     3146.00     2838.64       83.60 o
   4   3   4      344.50      397.98       15.10 o
   5   3   4      464.50      415.62       18.30 o
   6   3   4     3068.10     3001.97       70.30 o
   7   3   4      774.40      757.50       29.00 o
   8   3   4       56.50       49.91        9.90 o
   9   3   4      516.40      467.09       46.60 o
  -7   4   4      120.00      160.57       24.00 o
  -6   4   4      136.90      154.20       20.10 o
  -5   4   4      605.30      602.86       31.80 o
  -4   4   4      950.80      872.48       25.30 o
  -3   4   4      523.90      523.96       16.60 o
  -2   4   4      707.00      623.94       16.70 o
  -1   4   4     2382.90     2407.25       50.70 o
   0   4   4     5469.80     5349.31      104.00 o
   1   4   4     1899.20     1970.73       44.40 o
   2   4   4     2693.20     2780.49       72.80 o
   3   4   4     2095.40     2027.67       58.50 o
   4   4   4     6692.90     6639.92      163.00 o
   5   4   4      134.70      157.57        8.70 o
   6   4   4     2059.50     2020.92       63.60 o
   7   4   4     1642.90     1626.40       41.50 o
   8   4   4      773.10      744.37       38.10 o
   9   4   4       29.10        3.44       22.60 <
  -6   5   4       19.00       23.22       21.60 <
  -5   5   4      434.40      417.90       26.10 o
  -4   5   4      242.00      229.83       14.20 o
  -3   5   4      469.20      459.70       16.50 o
  -2   5   4      124.50       98.70        6.90 o
  -1   5   4      321.90      382.22       11.80 o
   0   5   4      233.20      219.25        8.70 o
   1   5   4     3157.90     2813.05       68.70 o
   2   5   4       47.20       55.89        5.90 o
   3   5   4     2059.30     2183.56       55.50 o
   4   5   4        9.10       10.50        5.20 <
   5   5   4      899.30      896.51       29.90 o
   6   5   4       74.30       74.62        9.60 o
   7   5   4      147.50      148.82        9.80 o
   8   5   4      178.40      182.09       12.20 o
   9   5   4       89.30       84.63       27.70 o
  -5   6   4      114.30      124.89       22.80 o
  -4   6   4      297.50      281.33       18.30 o
  -3   6   4      285.60      313.73       13.90 o
  -2   6   4      388.50      442.65       13.80 o
  -1   6   4      489.40      493.91       16.50 o
   0   6   4      214.20      237.31        9.40 o
   1   6   4       11.60       23.41        3.30 o
   2   6   4      133.50      121.96        6.50 o
   3   6   4      145.70      159.73        9.40 o
   4   6   4      229.40      213.63       12.50 o
   5   6   4        7.30        6.89        5.70 <
   6   6   4        4.60        3.51        6.80 <
   7   6   4     1064.30      972.19       44.50 o
   8   6   4       -3.60        3.64       11.20 <
   9   6   4       50.20       42.30       24.90 <
  -5   7   4       59.00       74.12       23.60 <
  -4   7   4      -12.40        2.26        9.00 <
  -3   7   4      106.90      101.73       12.80 o
  -2   7   4      223.00      285.06        9.90 o
  -1   7   4      602.10      542.15       23.00 o
   0   7   4      628.00      626.16       19.40 o
   1   7   4      408.50      409.96       14.10 o
   2   7   4     1273.70     1317.17       31.80 o
   3   7   4      285.00      305.02       13.70 o
   4   7   4      936.60      934.05       30.80 o
   5   7   4       50.70       50.02        9.80 o
   6   7   4     2830.30     2687.55       78.40 o
   7   7   4     1626.50     1537.89       88.60 o
   8   7   4      917.00      921.20       48.40 o
   9   7   4       85.70      105.86       21.30 o
  -4   8   4       46.20       88.27       16.80 <
  -3   8   4      132.60      119.89       13.50 o
  -2   8   4      227.60      214.63       19.90 o
  -1   8   4      239.80      211.13       14.60 o
   0   8   4      198.40      197.38        9.00 o
   1   8   4     3749.50     3544.06       85.70 o
   2   8   4     3313.20     3230.23       80.20 o
   3   8   4     1131.50     1114.31       36.20 o
   4   8   4      113.70      129.41        9.20 o
   5   8   4      102.90      113.76       10.60 o
   6   8   4      788.30      718.41       46.50 o
   7   8   4      804.90      756.70       54.60 o
   8   8   4     1384.80     1327.78       95.70 o
   9   8   4       39.50       47.80       21.30 <
  -3   9   4       13.60        4.06       20.10 <
  -2   9   4      160.10      166.61       18.80 o
  -1   9   4       90.00       98.29       14.00 o
   0   9   4      195.00      169.69       13.10 o
   1   9   4       80.60       95.74        7.40 o
   2   9   4      177.10      170.91        9.50 o
   3   9   4        7.90        7.81        7.20 <
   4   9   4      282.30      263.35       16.50 o
   5   9   4      549.10      525.54       34.70 o
   6   9   4      482.90      478.18       38.90 o
   7   9   4     1131.40     1027.50       79.60 o
   8   9   4      215.10      261.02       32.40 o
  -1  10   4       45.50       57.26       14.70 o
   0  10   4      108.40      114.87       13.20 o
   1  10   4      354.00      370.47       21.30 o
   2  10   4     1181.30     1124.91       55.40 o
   3  10   4       18.20       28.02       10.20 <
   4  10   4      -11.20        4.45       16.00 <
   5  10   4      769.80      722.71       55.80 o
   6  10   4       17.70        7.24       14.90 <
   7  10   4       -5.90        0.09       17.90 <
   8  10   4      475.20      502.03       50.50 o
   0  11   4       79.70      100.18       16.70 o
   1  11   4       73.30       66.40       12.40 o
   2  11   4       30.10       27.49        9.20 o
   3  11   4       26.60       40.14       11.90 <
   4  11   4      145.00      194.28       13.90 o
   5  11   4       37.70       28.46       22.00 <
   6  11   4        3.20        8.41       23.40 <
   2  12   4       38.90       32.08       15.40 <
   3  12   4       23.60       17.08       14.80 <
   4  12   4       30.50       20.22       11.10 <
   5  12   4      647.30      726.89       44.00 o
  -4  -9   5      138.20      125.56       21.60 o
  -3  -9   5        7.80        4.44        8.50 <
  -2  -9   5        4.70        1.17        6.80 <
  -5  -8   5      238.80      229.14       26.00 o
  -4  -8   5       11.50       25.08       10.90 <
  -3  -8   5        8.00       10.70        8.00 <
  -2  -8   5       17.60       21.63        5.60 o
  -1  -8   5      307.80      290.00       22.30 o
  -6  -7   5     1209.80     1074.60      102.10 o
  -5  -7   5        6.80        2.78       12.90 <
  -4  -7   5      307.80      293.34       26.00 o
  -3  -7   5       -6.00        0.01        7.30 <
  -2  -7   5      313.20      310.93       16.30 o
  -1  -7   5      311.20      292.68       13.40 o
  -6  -6   5      777.60      741.03       60.40 o
  -5  -6   5      159.40      173.10       19.90 o
  -4  -6   5      105.90       96.94       10.40 o
  -3  -6   5      471.10      542.88       21.90 o
  -2  -6   5       54.40       54.73        5.90 o
  -1  -6   5        1.50        8.50        2.80 <
  -7  -5   5        4.70        9.16       17.80 <
  -6  -5   5       48.90       42.75       22.50 <
  -5  -5   5       -8.90        8.04       15.80 <
  -4  -5   5       28.50       36.58        7.90 o
  -3  -5   5     2462.70     2430.34       66.00 o
  -2  -5   5     1920.20     1950.78       50.70 o
  -1  -5   5      531.00      521.39       17.30 o
  -7  -4   5      129.50      120.64       28.70 o
  -6  -4   5     1622.60     1463.68      109.00 o
  -5  -4   5      120.50      132.76       16.80 o
  -4  -4   5       83.40       82.24        7.80 o
  -3  -4   5     5417.70     5343.41      147.90 o
  -2  -4   5      505.90      548.97       16.40 o
  -1  -4   5     1456.60     1475.04       41.90 o
   0  -4   5      186.60      193.36        5.10 o
   5  -4   5       59.20       60.38        3.40 o
  -7  -3   5       74.40       89.76       20.10 o
  -6  -3   5       70.30       68.52       15.20 o
  -5  -3   5       15.20        7.80        9.00 <
  -4  -3   5      488.00      527.08       16.30 o
  -3  -3   5     2103.60     1992.22       50.10 o
  -2  -3   5     3517.00     3549.51       69.20 o
  -1  -3   5      125.00      145.67        5.70 o
   0  -3   5       38.50       50.47        2.40 o
   4  -3   5     2310.20     2221.23       47.50 o
   5  -3   5        3.20        4.11        3.10 <
  -7  -2   5      550.60      498.19       47.40 o
  -6  -2   5      152.20      162.63       16.80 o
  -5  -2   5        8.00       18.44        6.80 <
  -4  -2   5       53.80       77.12        6.30 o
  -3  -2   5     2017.40     2055.44       52.00 o
  -2  -2   5       62.30       61.30        5.10 o
  -1  -2   5     1773.90     1824.52       45.20 o
   0  -2   5      170.20      148.59        5.60 o
   1  -2   5      386.20      448.52        8.80 o
   3  -2   5     1917.80     1868.21       36.10 o
   4  -2   5      313.00      427.05       11.10 o
   5  -2   5       43.20       40.25        4.60 o
   6  -2   5      241.80      211.69       12.10 o
  -7  -1   5       66.00       60.87       18.60 o
  -6  -1   5      187.50      205.03       17.80 o
  -5  -1   5      528.50      555.72       20.80 o
  -4  -1   5      844.70      847.77       28.60 o
  -3  -1   5     1532.20     1635.18       42.70 o
  -2  -1   5      575.60      608.11       18.70 o
  -1  -1   5     2359.30     2516.38       69.30 o
   0  -1   5     2224.30     2178.46       50.10 o
   1  -1   5     4222.20     7797.03      113.70 o
   2  -1   5      807.60      993.49       20.10 o
   3  -1   5       54.90      351.75        3.70 o
   4  -1   5       35.70       26.38        3.70 o
   5  -1   5        4.90        5.66        4.60 <
   6  -1   5      789.30      785.47       25.80 o
   7  -1   5      126.10      223.10       18.10 o
  -7   0   5       92.20       98.56       26.20 o
  -6   0   5      635.40      689.23       44.20 o
  -5   0   5      475.60      601.40       19.30 o
  -4   0   5      649.30      643.82       24.80 o
  -3   0   5      276.00      276.54       12.00 o
  -2   0   5      387.60      392.74       14.70 o
  -1   0   5      248.10      215.77        8.50 o
   0   0   5     1643.60     1539.53       36.90 o
   1   0   5     4864.50     4335.51      104.40 o
   2   0   5      483.90      475.91       12.10 o
   3   0   5      552.00      509.12       17.50 o
   4   0   5        8.90        4.66        3.30 <
   5   0   5      313.40      304.64       12.90 o
   6   0   5      465.20      515.61       21.00 o
   7   0   5      623.40      636.37       28.80 o
   8   0   5       17.90        4.75       16.90 <
  -7   1   5        4.30        2.19       17.20 <
  -6   1   5      122.30      136.04       17.70 o
  -5   1   5     1095.10     1111.66       45.20 o
  -4   1   5      380.10      434.04       17.40 o
  -3   1   5     2127.70     2152.14       53.90 o
  -2   1   5      825.70      798.48       26.10 o
  -1   1   5     2463.00     2529.59       54.20 o
   0   1   5     2329.30     2301.69       52.40 o
   1   1   5     4099.50     3948.12       88.70 o
   2   1   5     3419.50     3266.39       76.60 o
   3   1   5       53.20       58.65        4.10 o
   4   1   5     2426.00     2388.00       63.00 o
   5   1   5       54.70       68.32        5.40 o
   6   1   5     1224.80     1182.16       39.70 o
   7   1   5      139.50      123.97       12.30 o
   8   1   5       78.10       76.39       14.30 o
  -7   2   5      695.60      679.36       58.30 o
  -6   2   5      537.20      492.13       42.10 o
  -5   2   5      374.20      377.17       22.10 o
  -4   2   5       34.20       32.71        7.90 o
  -3   2   5        9.00        8.81        4.10 <
  -2   2   5      133.50      144.88        6.50 o
  -1   2   5     2898.20     2907.36       63.20 o
   0   2   5       55.40       88.11        3.50 o
   1   2   5     4245.70     4139.32       94.50 o
   2   2   5       87.30      133.43        4.30 o
   3   2   5      185.60      165.92        8.10 o
   4   2   5      105.20      132.76        7.50 o
   5   2   5       16.20        8.34        6.00 <
   6   2   5      182.40      142.47        8.90 o
   7   2   5       71.00       89.42        9.20 o
   8   2   5       80.60       84.94       10.80 o
   9   2   5       24.70       25.87       15.30 <
  -7   3   5        0.30        0.85       21.47 <
  -6   3   5       46.00       50.06       15.40 o
  -5   3   5       37.50       45.50        9.10 o
  -4   3   5     1761.20     1675.78       42.40 o
  -3   3   5      500.50      479.06       15.30 o
  -2   3   5     3441.20     3298.80       66.20 o
  -1   3   5       31.80       26.82        3.80 o
   0   3   5      192.70      197.67        6.40 o
   1   3   5        6.80        4.94        2.40 <
   2   3   5     1471.70     1348.17       36.50 o
   3   3   5      791.50      760.92       25.50 o
   4   3   5     2419.30     2179.09       60.30 o
   5   3   5      279.10      285.16       12.30 o
   6   3   5      158.20      184.91       10.90 o
   7   3   5       51.80       80.85        7.40 o
   8   3   5       82.80       79.27       10.60 o
   9   3   5        4.40       10.66       22.60 <
  -6   4   5       24.60       44.55       22.80 <
  -5   4   5      221.00      213.43       17.80 o
  -4   4   5      513.60      501.66       19.10 o
  -3   4   5      195.10      182.46       10.20 o
  -2   4   5      239.10      273.90       10.00 o
  -1   4   5     3966.00     3726.52       83.70 o
   0   4   5      652.70      770.43       15.60 o
   1   4   5     4608.10     4405.94      100.10 o
   2   4   5     2706.70     2893.52       63.90 o
   3   4   5      121.80      120.08        7.20 o
   4   4   5      144.20      189.58        8.60 o
   5   4   5       -1.30        0.54        5.50 <
   6   4   5     2035.70     1889.78       65.10 o
   7   4   5        7.20       13.34        6.90 <
   8   4   5      761.40      767.80       32.40 o
   9   4   5      411.70      411.77       35.90 o
  -6   5   5      108.60      117.55       22.30 o
  -5   5   5     1250.80     1141.60       86.10 o
  -4   5   5        9.10        4.36        8.70 <
  -3   5   5      241.40      241.90       10.10 o
  -2   5   5      198.30      208.93        9.20 o
  -1   5   5      505.50      537.79       15.20 o
   0   5   5     2367.60     2260.77       41.80 o
   1   5   5     3227.10     3191.55       67.40 o
   2   5   5     2544.90     2563.26       57.80 o
   3   5   5        6.30        2.97        3.90 <
   4   5   5       29.80       39.58        5.10 o
   5   5   5      131.90      107.96        8.60 o
   6   5   5     2061.10     1971.92       60.40 o
   7   5   5      616.00      625.47       30.80 o
   8   5   5      601.10      588.88       27.20 o
   9   5   5      234.10      236.89       26.50 o
  -5   6   5      209.90      255.03       25.30 o
  -4   6   5       27.60       36.91       11.50 <
  -3   6   5       10.30       23.19        9.70 <
  -2   6   5        2.40        0.06        4.50 <
  -1   6   5       -1.10        1.51        4.70 <
   0   6   5       50.20       51.61        4.60 o
   1   6   5       63.00       79.58        5.00 o
   2   6   5       23.20       29.31        4.30 o
   3   6   5      221.40      256.18       11.60 o
   4   6   5      338.70      333.62       15.00 o
   5   6   5      528.60      569.09       20.30 o
   6   6   5       30.20       36.43        7.60 o
   7   6   5       40.40       41.15        9.30 o
   8   6   5       17.20       14.95       11.00 <
   9   6   5      128.00      131.75       22.40 o
  -5   7   5      641.30      595.47       59.30 o
  -4   7   5      570.70      556.84       49.60 o
  -3   7   5      373.90      381.87       23.00 o
  -2   7   5      177.60      175.92       12.00 o
  -1   7   5       10.90        4.51        6.50 <
   0   7   5      731.80      744.22       22.60 o
   1   7   5     1417.10     1268.48       36.10 o
   2   7   5     2672.70     2666.25       62.70 o
   3   7   5      324.00      334.80       13.60 o
   4   7   5      400.10      369.80       17.10 o
   5   7   5     1997.50     1883.99       63.10 o
   6   7   5       31.30       39.74        8.10 o
   7   7   5       35.20       25.49        9.40 o
   8   7   5      118.10      109.03       22.80 o
   9   7   5      445.00      458.99       43.30 o
  -4   8   5      518.70      524.87       51.60 o
  -3   8   5      275.40      284.42       18.60 o
  -2   8   5       70.40       86.46       16.50 o
  -1   8   5      201.90      218.62       19.50 o
   0   8   5        5.10       12.61        5.10 <
   1   8   5      863.50      846.26       25.00 o
   2   8   5      536.40      559.03       17.60 o
   3   8   5      187.20      225.12       10.60 o
   4   8   5      257.40      257.60       13.60 o
   5   8   5      106.50      113.08       10.00 o
   6   8   5       97.20      109.78       11.40 o
   7   8   5       21.40       27.12       14.60 <
   8   8   5       14.50       14.19       21.80 <
   9   8   5       56.70       72.33       28.30 <
  -3   9   5      -14.40        2.45       15.40 <
  -2   9   5       28.20       13.69       13.50 <
  -1   9   5       -4.20        4.88       15.00 <
   0   9   5       48.00       61.05        7.90 o
   1   9   5       80.50       97.09        8.80 o
   2   9   5      243.90      255.02       13.00 o
   3   9   5      341.60      308.92       15.70 o
   4   9   5       -2.40        2.36       10.20 <
   5   9   5      310.40      332.68       24.70 o
   6   9   5       33.40       26.96       13.90 <
   7   9   5      370.30      366.13       34.70 o
   8   9   5       52.00       50.18       18.90 <
  -2  10   5      116.20      130.65       19.30 o
  -1  10   5       35.40       14.37       20.10 <
   0  10   5      542.10      481.43       30.10 o
   1  10   5       16.40       32.33       10.80 <
   2  10   5      630.80      690.77       32.50 o
   3  10   5       72.20       90.11        9.60 o
   4  10   5      234.00      251.42       17.00 o
   5  10   5      577.60      521.95       46.70 o
   6  10   5      347.40      335.22       31.60 o
   7  10   5     1067.50     1032.32       82.70 o
   8  10   5      285.30      340.81       36.50 o
   0  11   5      649.30      566.07       52.90 o
   1  11   5      190.60      215.70       15.40 o
   2  11   5      119.40      134.48       15.70 o
   3  11   5       -0.90        2.97       23.72 <
   4  11   5      352.90      344.14       23.50 o
   5  11   5       88.90      101.74       19.20 o
   6  11   5      122.30      111.99       22.50 o
   7  11   5     1411.30     1369.54      114.30 o
   2  12   5       12.90       17.61       15.00 <
   3  12   5      101.70       98.54       17.50 o
   4  12   5       16.00       12.75       10.50 <
   5  12   5       52.70       54.99       12.20 o
  -4  -8   6       85.00       86.66       18.40 o
  -3  -8   6      239.50      226.98       23.50 o
  -2  -8   6       38.60       38.41        7.80 o
  -5  -7   6       17.80        8.59       15.00 <
  -4  -7   6       11.00       18.00       16.30 <
  -3  -7   6      263.30      269.35       16.20 o
  -2  -7   6       -1.50        0.87        4.20 <
  -1  -7   6      159.60      132.03       11.70 o
  -6  -6   6        1.70        1.45       25.30 <
  -5  -6   6        1.70        2.86       14.40 <
  -4  -6   6       86.50      117.39       14.60 o
  -3  -6   6       -2.60        0.02        7.10 <
  -2  -6   6      105.50      109.45        7.80 o
  -1  -6   6       92.90      105.51        5.90 o
  -6  -5   6      285.90      315.28       31.00 o
  -5  -5   6      127.60      144.33       19.80 o
  -4  -5   6       55.90       52.94       16.00 o
  -3  -5   6      617.70      605.15       26.60 o
  -2  -5   6       56.60       79.00        5.30 o
  -1  -5   6       75.60       84.64        4.80 o
  -6  -4   6       15.80       18.18       22.40 <
  -5  -4   6      618.00      610.59       46.40 o
  -4  -4   6      243.40      235.15       14.70 o
  -3  -4   6      785.10      827.33       26.90 o
  -2  -4   6     1218.40     1232.19       34.20 o
  -1  -4   6     2679.00     2603.70       75.00 o
   0  -4   6      185.90      198.33        5.50 o
  -7  -3   6        4.30        7.29       18.80 <
  -6  -3   6      405.20      337.29       40.30 o
  -5  -3   6        2.90       21.44       16.30 <
  -4  -3   6      359.50      376.57       16.90 o
  -3  -3   6       81.20       97.97        6.10 o
  -2  -3   6     2007.10     2101.65       45.40 o
  -1  -3   6      380.30      419.13       11.30 o
   0  -3   6       22.20       39.26        2.10 o
   5  -3   6       18.10       21.06        1.80 o
   6  -3   6        2.30        5.00        5.00 <
  -7  -2   6       16.30        3.52       19.20 <
  -6  -2   6       54.50       90.40       16.90 o
  -5  -2   6      173.00      191.29       17.90 o
  -4  -2   6      438.60      506.08       15.30 o
  -3  -2   6      268.90      304.38       13.50 o
  -2  -2   6      729.10      733.22       24.90 o
  -1  -2   6      110.20      102.90        6.50 o
   0  -2   6      668.50      679.31       16.00 o
   1  -2   6      443.30      447.53       13.20 o
   4  -2   6        2.20        5.92        1.60 <
   5  -2   6       67.60       91.66        4.90 o
   6  -2   6       70.80       72.23        6.10 o
  -7  -1   6      158.10      169.67       25.30 o
  -6  -1   6      174.70      190.38       23.30 o
  -5  -1   6      617.50      555.99       42.10 o
  -4  -1   6        3.80        1.01        7.30 <
  -3  -1   6      421.30      425.20       17.70 o
  -2  -1   6     3412.30     3536.81       85.20 o
  -1  -1   6     1571.40     1586.54       33.40 o
   0  -1   6      934.60     1025.74       20.90 o
   1  -1   6      166.00      183.07        7.40 o
   2  -1   6       16.00       51.43        2.40 o
   3  -1   6       22.20       28.19        2.10 o
   4  -1   6     2514.80     5092.47       79.00 o
   5  -1   6        0.30        0.84        4.71 <
   6  -1   6     1146.90     1002.57       44.70 o
   7  -1   6      144.60      128.29       16.00 o
  -7   0   6       19.70        7.63       22.20 <
  -6   0   6      736.30      689.34       56.80 o
  -5   0   6       30.90       63.67       12.70 <
  -4   0   6     1060.50     1168.01       36.10 o
  -3   0   6      453.70      460.46       17.70 o
  -2   0   6      172.90      194.96        9.70 o
  -1   0   6     1740.00     1784.41       36.80 o
   0   0   6      175.60      193.60        5.70 o
   1   0   6      255.70      294.43       10.20 o
   2   0   6      218.20      201.49        6.40 o
   3   0   6     3727.80     3736.93       76.30 o
   4   0   6      167.00      165.62        7.10 o
   5   0   6      114.80       98.32        7.50 o
   6   0   6       27.80       30.93        5.90 o
   7   0   6       26.40       46.91        6.80 o
  -7   1   6       72.90       53.63       22.10 o
  -6   1   6       92.10       63.31       22.20 o
  -5   1   6      312.30      350.99       26.80 o
  -4   1   6       54.80       44.35        8.60 o
  -3   1   6      169.00      170.15       11.00 o
  -2   1   6     1049.70     1063.44       25.50 o
  -1   1   6      167.70      158.15        6.60 o
   0   1   6       14.40       27.02        2.60 o
   1   1   6      373.60      342.91       11.70 o
   2   1   6      518.60      579.88       14.50 o
   3   1   6       14.80       16.33        4.00 o
   4   1   6     3160.60     3062.98       80.00 o
   5   1   6      250.50      244.53       11.40 o
   6   1   6      239.10      232.60       10.60 o
   7   1   6      361.40      316.05       19.80 o
   8   1   6        4.30        0.56       16.40 <
  -6   2   6       59.10       57.75       17.60 o
  -5   2   6       17.00       20.97       17.00 <
  -4   2   6       85.70       82.68        9.10 o
  -3   2   6     1712.10     1676.22       42.40 o
  -2   2   6     1634.90     1603.20       34.80 o
  -1   2   6     1503.60     1550.09       32.10 o
   0   2   6     2464.80     2554.68       55.30 o
   1   2   6      679.90      568.09       19.10 o
   2   2   6     4463.50     4630.71       96.50 o
   3   2   6      468.50      431.29       14.40 o
   4   2   6     3095.90     2880.75       77.90 o
   5   2   6      125.10      142.05       10.00 o
   6   2   6     1292.20     1313.10       32.90 o
   7   2   6     1210.90     1301.62       39.70 o
   8   2   6      295.00      289.43       20.90 o
   9   2   6      126.10      153.71       25.90 o
  -6   3   6      242.60      234.44       28.00 o
  -5   3   6      165.00      189.70       22.00 o
  -4   3   6      297.40      323.62       13.60 o
  -3   3   6       28.00       25.08        6.00 o
  -2   3   6     1268.10     1259.33       30.20 o
  -1   3   6      124.60      139.87        6.40 o
   0   3   6      268.50      258.83        8.00 o
   1   3   6     1778.80     1818.99       42.50 o
   2   3   6      724.50      678.41       19.90 o
   3   3   6       36.90       57.38        5.00 o
   4   3   6      177.00      197.17        8.40 o
   5   3   6       47.40       58.44        6.00 o
   6   3   6     1217.60     1223.44       41.20 o
   7   3   6      187.80      190.30       11.50 o
   8   3   6      565.90      557.52       28.90 o
   9   3   6       41.20       41.30       22.60 <
  -6   4   6       30.60       16.98       18.10 <
  -5   4   6        0.30        5.87       14.46 <
  -4   4   6       81.10       93.79        9.90 o
  -3   4   6     1170.30     1135.50       29.30 o
  -2   4   6     1570.30     1582.64       39.00 o
  -1   4   6       -0.90        0.56        6.45 <
   0   4   6      400.20      441.00       10.50 o
   1   4   6     2206.70     2039.81       49.10 o
   2   4   6      179.10      208.78        7.70 o
   3   4   6      257.60      252.82       10.40 o
   4   4   6     2656.10     2507.55       66.80 o
   5   4   6      658.80      642.82       23.30 o
   6   4   6       81.90       91.89        8.00 o
   7   4   6      585.00      607.28       26.70 o
   8   4   6      106.90      120.69       10.80 o
   9   4   6      226.70      228.51       26.50 o
  -5   5   6      107.70       89.95       25.80 o
  -4   5   6       -3.40        2.50        8.70 <
  -3   5   6      223.60      221.39       12.60 o
  -2   5   6     2706.90     2645.03       65.50 o
  -1   5   6      120.60      140.33        7.00 o
   0   5   6      211.10      225.96        7.80 o
   1   5   6     1565.20     1542.59       36.20 o
   2   5   6      691.10      709.76       20.30 o
   3   5   6        3.00        5.11        4.20 <
   4   5   6     3545.80     3351.77       82.80 o
   5   5   6      892.20      886.17       29.90 o
   6   5   6      573.10      546.16       22.00 o
   7   5   6       66.30       87.74       10.90 o
   8   5   6      519.30      563.33       24.20 o
   9   5   6       16.10       11.92       16.40 <
  -5   6   6       92.50      106.51       20.10 o
  -4   6   6      148.90      137.73       25.00 o
  -3   6   6      361.60      360.93       21.60 o
  -2   6   6        2.70        2.78        5.50 <
  -1   6   6     1151.40     1147.95       28.90 o
   0   6   6      155.50      163.76        7.90 o
   1   6   6     2463.80     2282.83       61.40 o
   2   6   6     1029.50     1032.73       24.40 o
   3   6   6      808.80      827.87       24.60 o
   4   6   6        6.20        7.48        6.50 <
   5   6   6      504.60      452.94       19.90 o
   6   6   6      152.10      138.06       10.70 o
   7   6   6      153.80      144.76       12.60 o
   8   6   6     1318.00     1261.54       64.80 o
   9   6   6        6.70        0.20       25.40 <
  -4   7   6       68.80       35.02       23.80 <
  -3   7   6       18.00        3.36       11.00 <
  -2   7   6      723.90      664.04       33.20 o
  -1   7   6       10.40        4.73        7.40 <
   0   7   6      915.70      863.07       26.00 o
   1   7   6      201.50      224.79       10.50 o
   2   7   6       19.10       22.35        5.20 o
   3   7   6      419.70      433.65       15.00 o
   4   7   6     1846.70     1785.30       59.00 o
   5   7   6     1087.10     1137.83       33.40 o
   6   7   6      206.30      226.16       14.60 o
   7   7   6      727.90      710.72       34.80 o
   8   7   6       11.40       29.86       14.20 <
   9   7   6      115.20      127.03       22.30 o
  -3   8   6       21.00        8.98       14.60 <
  -2   8   6      182.30      170.25       21.00 o
  -1   8   6      261.40      308.71       26.20 o
   0   8   6      469.00      439.49       18.30 o
   1   8   6      391.60      425.43       14.30 o
   2   8   6      540.90      529.81       17.30 o
   3   8   6      278.50      296.54       11.90 o
   4   8   6      107.50      120.59        9.50 o
   5   8   6      219.80      240.81       15.60 o
   6   8   6       26.50       15.13       12.70 <
   7   8   6      856.00      803.47       66.80 o
   8   8   6       27.00       37.15       16.40 <
   9   8   6      146.90      156.48       25.90 o
  -3   9   6       37.80       63.78       19.20 <
  -2   9   6        7.10        5.57       13.00 <
  -1   9   6        0.70        0.52       19.75 <
   0   9   6       -2.10        1.43        7.70 <
   1   9   6      181.10      195.43       12.30 o
   2   9   6      393.20      413.44       21.20 o
   3   9   6       16.90       33.17        6.80 <
   4   9   6        1.50        4.45        6.70 <
   5   9   6       87.20       86.22       20.50 o
   6   9   6       24.90       38.33       13.90 <
   7   9   6      119.10      132.82       25.60 o
   8   9   6      559.30      554.06       48.00 o
  -1  10   6       -1.00        0.06       30.00 <
   0  10   6        9.40       12.49       19.10 <
   1  10   6      671.90      630.34       37.90 o
   2  10   6      733.40      715.13       38.20 o
   3  10   6     1819.00     1745.39       84.00 o
   4  10   6       42.60       50.31       11.90 o
   5  10   6      214.10      176.16       24.00 o
   6  10   6       -0.30        0.02       24.65 <
   7  10   6      423.50      438.16       39.90 o
   8  10   6        9.50        1.59       28.20 <
   0  11   6      165.90      158.34       24.30 o
   1  11   6      502.40      464.18       31.80 o
   2  11   6     1408.90     1290.77       68.60 o
   3  11   6       29.10       21.46       10.50 <
   4  11   6       20.60       25.64       10.40 <
   5  11   6      126.70      154.28       14.70 o
   6  11   6      608.10      497.86       54.90 o
   7  11   6       14.30       18.26       20.60 <
   2  12   6        4.50       17.56       16.70 <
   3  12   6      208.80      235.51       22.50 o
   4  12   6        1.20        0.08       10.80 <
   5  12   6        8.70        2.47       15.60 <
  -4  -7   7       -2.00        0.46       18.80 <
  -3  -7   7     1342.10     1196.67       97.40 o
  -2  -7   7      142.00      130.23       13.90 o
  -5  -6   7      563.50      549.92       51.60 o
  -4  -6   7       -9.30        0.03       12.70 <
  -3  -6   7      332.00      360.15       29.70 o
  -2  -6   7       37.30       41.65        5.50 o
  -1  -6   7      402.50      401.23       17.90 o
  -5  -5   7      648.80      552.62       52.30 o
  -4  -5   7      311.10      307.67       30.00 o
  -3  -5   7       75.30       93.89        9.00 o
  -2  -5   7      322.60      331.53       17.10 o
  -1  -5   7       67.30       74.46        4.50 o
  -6  -4   7       39.10       52.90       27.50 <
  -5  -4   7      894.90      778.36       64.40 o
  -4  -4   7       -2.30        0.28       11.70 <
  -3  -4   7      145.40      158.82       11.40 o
  -2  -4   7       41.80       53.64        6.00 o
  -1  -4   7      195.30      179.60        7.20 o
   0  -4   7        1.10        1.73        1.50 <
  -6  -3   7      239.90      242.74       36.00 o
  -5  -3   7       65.70       59.47       21.70 o
  -4  -3   7       34.70       31.99       11.00 o
  -3  -3   7     1753.00     1737.53       54.50 o
  -2  -3   7      265.30      269.73       10.60 o
  -1  -3   7     2063.20     2012.05       41.60 o
   0  -3   7       15.50       74.25        2.40 o
  -6  -2   7      331.60      286.76       36.60 o
  -5  -2   7        2.30       14.12       15.20 <
  -4  -2   7       75.40       91.06       10.80 o
  -3  -2   7       24.00       32.41        8.30 <
  -2  -2   7     3057.70     2981.04       86.90 o
  -1  -2   7     1327.40     1365.91       32.30 o
   0  -2   7       11.10       11.29        2.80 o
   1  -2   7      262.40      306.85        9.80 o
   5  -2   7      141.50      143.17        5.90 o
  -6  -1   7       -5.10        0.71       16.50 <
  -5  -1   7      615.90      611.21       47.10 o
  -4  -1   7     1515.60     1529.92       83.90 o
  -3  -1   7     2739.10     2735.93       76.30 o
  -2  -1   7      365.70      365.91       12.00 o
  -1  -1   7     2149.80     2093.51       50.30 o
   0  -1   7      577.00      545.29       14.70 o
   1  -1   7       10.40        5.00        2.90 o
   2  -1   7      327.30     4879.44       20.20 o
   3  -1   7       72.10       56.47        3.20 o
   4  -1   7      335.20      354.36       10.60 o
   5  -1   7        3.10        0.17        3.60 <
   6  -1   7      117.40      105.72        8.70 o
  -6   0   7       37.80       27.57       18.50 <
  -5   0   7       76.60       91.35       16.20 o
  -4   0   7      141.70      196.34       21.00 o
  -3   0   7        8.10        8.83        7.20 <
  -2   0   7      768.60      790.92       21.50 o
  -1   0   7      476.70      480.88       13.50 o
   0   0   7      337.50      347.22       10.50 o
   1   0   7      289.60      283.41       10.20 o
   2   0   7      267.80      311.61        8.70 o
   3   0   7     2041.10     2007.17       44.40 o
   4   0   7      957.30      942.61       29.80 o
   5   0   7       14.90       16.48        3.80 o
   6   0   7      902.70      867.33       38.90 o
   7   0   7       49.00       22.15       16.80 <
  -6   1   7      111.90      112.21       29.80 o
  -5   1   7        5.90       16.82       13.60 <
  -4   1   7      306.70      312.35       17.90 o
  -3   1   7      130.30      125.31        7.90 o
  -2   1   7        3.60        6.30        4.00 <
  -1   1   7      252.70      260.46        9.50 o
   0   1   7       16.20       13.29        3.50 o
   1   1   7      881.20      824.05       26.80 o
   2   1   7      414.80      407.09       11.80 o
   3   1   7       81.90       75.89        4.30 o
   4   1   7      581.20      577.87       19.00 o
   5   1   7        3.10        0.67        3.90 <
   6   1   7      598.00      572.82       17.80 o
   7   1   7        8.00        2.61        7.20 <
  -6   2   7      435.10      417.99       41.70 o
  -5   2   7      370.00      403.02       36.70 o
  -4   2   7      699.50      717.75       32.30 o
  -3   2   7      406.40      402.21       13.90 o
  -2   2   7      185.90      178.23        8.50 o
  -1   2   7       13.00       16.36        3.60 o
   0   2   7     2089.80     2055.26       44.60 o
   1   2   7        6.90        1.15        3.10 <
   2   2   7     2969.00     2893.89       61.60 o
   3   2   7      401.60      462.35       12.30 o
   4   2   7      278.10      227.37       12.10 o
   5   2   7      744.10      766.69       26.60 o
   6   2   7      603.70      579.84       23.50 o
   7   2   7       77.70       54.71        8.40 o
   8   2   7      123.50      161.09       20.50 o
  -6   3   7       -8.30        7.33       18.50 <
  -5   3   7      420.00      474.59       37.90 o
  -4   3   7        5.40        9.37       10.80 <
  -3   3   7     1943.70     1896.62       47.30 o
  -2   3   7      385.00      370.66       13.20 o
  -1   3   7     1008.90     1024.59       26.70 o
   0   3   7      288.90      332.07        9.80 o
   1   3   7     1690.50     1668.93       38.10 o
   2   3   7      274.60      303.50       10.00 o
   3   3   7       49.90       53.12        4.10 o
   4   3   7     4336.40     4011.80      107.80 o
   5   3   7      182.60      172.69       11.00 o
   6   3   7      243.30      234.04       12.40 o
   7   3   7       10.20       14.42        7.30 <
   8   3   7       21.80       19.95       10.30 <
   9   3   7       36.80       46.93       16.40 <
  -5   4   7      142.80      157.60       20.80 o
  -4   4   7      483.90      470.38       38.50 o
  -3   4   7       27.40       29.48        7.10 o
  -2   4   7      215.00      234.85        9.60 o
  -1   4   7       55.00       55.96        5.80 o
   0   4   7      130.20      134.31        6.50 o
   1   4   7        2.40        0.00        3.70 <
   2   4   7     1454.40     1391.33       32.10 o
   3   4   7       68.50       85.13        5.50 o
   4   4   7       48.60       32.49        5.60 o
   5   4   7      208.00      224.08       11.60 o
   6   4   7      101.20      123.58       11.50 o
   7   4   7      250.30      210.38       16.20 o
   8   4   7      185.40      186.92       13.70 o
   9   4   7      116.60      121.31       20.60 o
  -5   5   7       55.50       31.05       26.60 <
  -4   5   7      297.30      283.83       30.80 o
  -3   5   7      167.50      189.12       14.60 o
  -2   5   7       72.00       78.34        7.00 o
  -1   5   7      592.20      604.58       19.10 o
   0   5   7      751.80      778.67       18.40 o
   1   5   7     1284.60     1263.90       33.90 o
   2   5   7       37.50       39.05        4.40 o
   3   5   7     2347.20     2429.62       52.80 o
   4   5   7      199.10      204.81       12.00 o
   5   5   7      564.70      571.58       22.90 o
   6   5   7       29.30       29.08        8.60 o
   7   5   7      522.60      503.83       24.90 o
   8   5   7      978.80      959.85       50.10 o
   9   5   7      384.00      369.45       40.60 o
  -4   6   7       32.80       46.16       16.00 <
  -3   6   7       20.60       19.01       11.70 <
  -2   6   7      142.80      161.69       12.60 o
  -1   6   7       16.60       21.53        6.60 <
   0   6   7      117.60      146.32        8.10 o
   1   6   7      120.80      119.13        7.20 o
   2   6   7      711.50      657.55       20.40 o
   3   6   7        7.40       14.30        5.80 <
   4   6   7      388.90      390.61       16.10 o
   5   6   7      283.30      268.31       14.00 o
   6   6   7      799.10      806.06       35.90 o
   7   6   7      329.20      320.89       20.50 o
   8   6   7       17.30        1.10       11.70 <
   9   6   7       18.60       16.84       26.30 <
  -4   7   7      496.30      453.77       51.60 o
  -3   7   7       31.60       37.93       22.10 <
  -2   7   7       33.30       32.01        8.90 o
  -1   7   7       29.10       31.32       10.50 <
   0   7   7       22.90       31.44        5.30 o
   1   7   7      681.60      728.23       21.30 o
   2   7   7       69.60       53.28        7.20 o
   3   7   7     1280.80     1279.30       33.30 o
   4   7   7      319.80      287.57       15.00 o
   5   7   7       43.80       46.55        7.80 o
   6   7   7        9.80       10.60        9.50 <
   7   7   7      138.50      109.52       14.80 o
   8   7   7      529.90      467.12       50.00 o
   9   7   7      139.00      167.74       24.00 o
  -3   8   7       -1.10        0.01       15.00 <
  -2   8   7       95.70       79.57       17.50 o
  -1   8   7      131.10      174.42       18.30 o
   0   8   7      190.60      159.52       13.40 o
   1   8   7      101.10      103.88        8.00 o
   2   8   7      189.40      191.57       11.10 o
   3   8   7      517.90      501.95       17.70 o
   4   8   7      111.00      146.71        9.20 o
   5   8   7     1572.70     1404.81       63.30 o
   6   8   7      242.30      284.28       24.50 o
   7   8   7     1104.40     1000.90       81.50 o
   8   8   7       94.00      118.68       20.30 o
   9   8   7      172.50      203.09       28.30 o
  -2   9   7      261.10      284.07       33.50 o
  -1   9   7       10.00        0.13       13.20 <
   0   9   7      728.90      615.72       55.40 o
   1   9   7        9.50        4.64       10.70 <
   2   9   7      141.60      154.53       14.40 o
   3   9   7      120.00      139.44       12.80 o
   4   9   7      811.90      839.92       41.90 o
   5   9   7      398.70      428.14       35.10 o
   6   9   7      473.60      484.01       40.00 o
   7   9   7      306.70      321.40       34.40 o
   8   9   7       31.30       22.12       19.80 <
  -1  10   7      102.60      124.28       26.50 o
   0  10   7      -12.20        0.15       21.40 <
   1  10   7       20.70       14.92       13.50 <
   2  10   7      160.80      159.95       16.50 o
   3  10   7        7.90        4.88        8.30 <
   4  10   7       -3.50        0.09        9.20 <
   5  10   7      550.20      563.22       31.80 o
   6  10   7      278.60      244.48       29.00 o
   7  10   7       12.80        3.95       18.40 <
   0  11   7       43.40       33.11       25.40 <
   1  11   7       55.40       61.83       17.00 o
   2  11   7      278.50      337.23       20.40 o
   3  11   7       64.60       71.93       12.40 o
   4  11   7       62.60       70.55       11.60 o
   5  11   7       87.50       89.38       16.80 o
   6  11   7        3.50        0.19       18.10 <
   3  12   7      191.30      248.70       31.50 o
   4  12   7       -5.90       14.16       14.80 <
  -4  -6   8       -1.60        0.13       13.10 <
  -3  -6   8      412.80      400.98       35.80 o
  -2  -6   8       21.70       13.68        9.10 <
  -5  -5   8      367.40      344.71       38.20 o
  -4  -5   8       -8.10        0.00       18.40 <
  -3  -5   8      305.20      321.97       29.80 o
  -2  -5   8        5.30        8.34        5.50 <
  -1  -5   8      191.10      182.70       10.90 o
  -5  -4   8       16.10        6.56       18.00 <
  -4  -4   8       53.20       40.70       20.80 <
  -3  -4   8       80.00       93.99       15.80 o
  -2  -4   8      595.90      597.48       24.80 o
  -1  -4   8       87.60      102.79        5.50 o
   0  -4   8      919.40      898.41       34.40 o
  -5  -3   8      898.40      801.03       74.20 o
  -4  -3   8      346.50      376.14       25.20 o
  -3  -3   8       97.20      108.68       11.80 o
  -2  -3   8      228.20      238.32        9.90 o
  -1  -3   8      166.70      190.80        7.00 o
   0  -3   8       55.50      365.14        4.00 o
  -5  -2   8      231.80      199.89       26.90 o
  -4  -2   8       99.70       89.89       16.60 o
  -3  -2   8      215.30      234.88       20.00 o
  -2  -2   8        0.40        0.71        7.21 <
  -1  -2   8      210.20      214.96        8.90 o
   0  -2   8      477.20      572.60       13.00 o
   1  -2   8      525.60      667.77       17.50 o
   6  -2   8        5.60        6.33        3.40 <
  -5  -1   8      305.20      278.75       34.20 o
  -4  -1   8       44.80       34.14       18.10 <
  -3  -1   8      152.60      164.72       10.60 o
  -2  -1   8        5.10        0.82        6.00 <
  -1  -1   8      297.80      306.52        9.90 o
   0  -1   8     1070.80     1038.44       26.30 o
   1  -1   8        1.20        4.91        3.30 <
   2  -1   8       26.40      936.90        4.00 o
   3  -1   8        3.50        0.00        2.50 <
   4  -1   8      242.30      222.70        8.00 o
   5  -1   8      461.50      461.47       15.70 o
  -5   0   8      446.50      423.80       40.80 o
  -4   0   8       87.50       90.74       12.20 o
  -3   0   8     1084.20     1109.34       37.50 o
  -2   0   8     4714.40     4501.38      104.30 o
  -1   0   8       75.10       86.13        5.40 o
   0   0   8      415.90      439.21       12.90 o
   1   0   8       50.90       66.28        5.00 o
   2   0   8      806.30      752.14       28.20 o
   3   0   8       81.50      103.22        4.60 o
   4   0   8     5365.50     5152.43      115.40 o
   5   0   8      445.80      411.63       16.40 o
   6   0   8        1.20        1.33        5.60 <
  -5   1   8       53.40       75.59       22.50 <
  -4   1   8       73.30       98.23       10.60 o
  -3   1   8      479.00      442.38       23.20 o
  -2   1   8      833.80      796.60       22.30 o
  -1   1   8     2198.70     2098.96       52.80 o
   0   1   8        5.20        0.47        4.10 <
   1   1   8      523.70      517.99       20.00 o
   2   1   8      372.70      390.36       12.60 o
   3   1   8      350.30      354.49       12.20 o
   4   1   8      652.60      661.71       18.20 o
   5   1   8      635.80      583.79       21.90 o
   6   1   8      168.20      159.31        9.60 o
   7   1   8       58.00      199.81       16.40 o
  -5   2   8      367.60      359.66       35.30 o
  -4   2   8      239.20      252.29       27.20 o
  -3   2   8        4.50        8.06        7.20 <
  -2   2   8     3761.10     3474.60       83.40 o
  -1   2   8      619.80      601.40       18.40 o
   0   2   8     1120.70     1110.87       30.40 o
   1   2   8      579.60      585.96       21.50 o
   2   2   8      199.60      249.02        9.50 o
   3   2   8      462.60      452.40       16.60 o
   4   2   8     3118.00     3060.83       73.40 o
   5   2   8     1064.50     1091.60       36.30 o
   6   2   8       45.10       52.57        6.50 o
   7   2   8      407.20      382.01       24.80 o
  -5   3   8       46.50       56.28       24.80 <
  -4   3   8       51.80       56.90       20.20 <
  -3   3   8       56.60       70.07       12.10 o
  -2   3   8       33.10       33.23        5.90 o
  -1   3   8     1086.70     1088.72       27.10 o
   0   3   8      301.80      259.85       11.50 o
   1   3   8      311.90      296.49       11.50 o
   2   3   8      333.10      375.71       12.80 o
   3   3   8        2.50        5.32        3.90 <
   4   3   8        4.20        6.61        4.80 <
   5   3   8      373.80      348.88       15.10 o
   6   3   8       -0.50        0.09        8.63 <
   7   3   8      113.30      122.13       11.40 o
   8   3   8       15.60       24.22       13.30 <
  -5   4   8        3.10        1.18       25.60 <
  -4   4   8       77.60       96.39       22.30 o
  -3   4   8      273.00      291.26       26.80 o
  -2   4   8      315.60      323.19       14.70 o
  -1   4   8     1060.60     1104.05       26.80 o
   0   4   8       -1.00        0.07        8.60 <
   1   4   8       31.10       36.94        4.20 o
   2   4   8      482.60      445.74       16.10 o
   3   4   8       74.50       83.43        5.50 o
   4   4   8       16.20       12.46        4.20 o
   5   4   8       93.20       97.80        8.10 o
   6   4   8      311.40      294.69       19.40 o
   7   4   8       -0.60        0.25       14.25 <
   8   4   8      170.20      172.57       16.70 o
   9   4   8       49.70       58.01       20.30 <
  -4   5   8      236.90      246.67       26.60 o
  -3   5   8       60.30       80.23       20.20 o
  -2   5   8      128.70      121.66       12.00 o
  -1   5   8      468.20      465.16       15.80 o
   0   5   8      224.40      200.52       10.20 o
   1   5   8     2186.80     2027.51       53.40 o
   2   5   8     1426.00     1377.39       36.30 o
   3   5   8     1603.90     1592.53       39.40 o
   4   5   8       -2.40        0.00        5.10 <
   5   5   8      145.10      146.95       10.80 o
   6   5   8       42.60       39.65       10.80 o
   7   5   8     1941.70     1736.30       85.40 o
   8   5   8       41.20       26.45       15.70 <
   9   5   8      540.30      585.14       49.20 o
  -4   6   8     1558.00     1382.77      122.00 o
  -3   6   8        3.40        3.44       13.90 <
  -2   6   8      404.90      386.07       32.50 o
  -1   6   8       56.40       69.27        7.20 o
   0   6   8      384.30      368.80       17.60 o
   1   6   8      138.90      140.96        8.10 o
   2   6   8     3026.90     2821.96       67.60 o
   3   6   8     1624.10     1615.44       39.30 o
   4   6   8      270.50      294.03       12.30 o
   5   6   8      267.70      274.03       15.80 o
   6   6   8       82.70       92.04       11.30 o
   7   6   8      180.40      164.60       16.20 o
   8   6   8       -3.10        0.12       16.20 <
   9   6   8      261.60      264.74       32.10 o
  -3   7   8       67.30       47.25       23.40 <
  -2   7   8        6.20       21.81       11.30 <
  -1   7   8      480.40      489.14       39.40 o
   0   7   8       64.40       62.33        8.70 o
   1   7   8      173.20      178.67       10.10 o
   2   7   8      151.20      176.23        9.90 o
   3   7   8        9.00        6.50        6.40 <
   4   7   8       41.30       53.26        6.60 o
   5   7   8       57.60       81.07        9.20 o
   6   7   8      627.30      612.82       31.90 o
   7   7   8       41.80       28.09       12.40 o
   8   7   8       31.10       21.73       16.60 <
   9   7   8       -8.00        3.38       18.40 <
  -2   8   8      389.80      402.40       37.60 o
  -1   8   8       81.70       97.94       15.70 o
   0   8   8       40.80       61.38       12.60 o
   1   8   8       93.40      102.37       10.30 o
   2   8   8      404.60      389.07       18.20 o
   3   8   8      962.00      919.77       33.00 o
   4   8   8       -4.40        1.45        7.20 <
   5   8   8      138.50      117.72       13.20 o
   6   8   8      266.30      300.53       30.00 o
   7   8   8      117.00      159.07       19.90 o
   8   8   8       30.60       18.65       24.90 <
  -2   9   8       56.40       42.99       19.20 <
  -1   9   8      165.70      154.38       26.20 o
   0   9   8      101.20      111.31       22.20 o
   1   9   8        9.90        9.06        8.60 <
   2   9   8      170.00      176.59       14.80 o
   3   9   8       86.50       83.19       10.60 o
   4   9   8       14.90       13.73       11.50 <
   5   9   8       13.10       24.62       12.00 <
   6   9   8      200.50      212.76       25.30 o
   7   9   8       38.00       47.91       25.20 <
   8   9   8       41.90       13.80       28.00 <
   0  10   8       21.20       25.44       16.20 <
   1  10   8      104.80       97.72       17.20 o
   2  10   8      209.30      208.97       17.40 o
   3  10   8       20.40       21.94       10.00 <
   4  10   8      118.50      114.80       13.50 o
   5  10   8       16.90       23.86       10.60 <
   6  10   8       87.60       81.97       19.70 o
   7  10   8       60.90       43.88       20.00 o
   1  11   8      205.60      220.99       32.60 o
   2  11   8        8.50        8.89       11.40 <
   3  11   8      219.00      203.52       22.40 o
   4  11   8       36.00       50.33       11.50 o
   5  11   8       -3.10        1.01       11.00 <
   6  11   8      323.30      357.27       28.30 o
  -3  -5   9       16.70       28.99       12.20 <
  -2  -5   9      424.80      346.21       34.80 o
  -1  -5   9       91.90       93.23        9.90 o
  -4  -4   9      210.00      182.05       24.80 o
  -3  -4   9        1.30        0.41       12.50 <
  -2  -4   9       62.50       69.38        9.90 o
  -1  -4   9        3.10        4.17        5.10 <
   0  -4   9        2.40        3.98        3.50 <
  -4  -3   9       42.80       29.80       16.20 <
  -3  -3   9       43.20       60.07       13.80 o
  -2  -3   9      427.50      471.13       20.20 o
  -1  -3   9       62.40       79.07        6.00 o
   0  -3   9       16.60      999.91        4.70 o
  -5  -2   9        1.00        0.18       35.40 <
  -4  -2   9       18.30       23.98       15.60 <
  -3  -2   9      327.50      368.96       22.70 o
  -2  -2   9      116.90      111.48        9.50 o
  -1  -2   9       -0.80        2.40        8.94 <
   0  -2   9      352.50      367.39       13.00 o
   1  -2   9      200.20      422.41       10.80 o
   2  -2   9       83.80       72.51        4.10 o
  -5  -1   9      105.30       85.15       24.40 o
  -4  -1   9       10.70       12.03       16.20 <
  -3  -1   9      226.50      249.64       16.10 o
  -2  -1   9      219.10      217.60       10.90 o
  -1  -1   9        5.40        1.54        4.90 <
   0  -1   9      314.10      275.03        9.50 o
   1  -1   9      241.80      255.54       10.60 o
   2  -1   9       27.00      325.58        4.00 o
   3  -1   9      195.90      194.43        9.40 o
   4  -1   9      512.90      510.13       21.20 o
   5  -1   9        3.60        6.58        4.30 <
   6  -1   9       50.10       63.86        6.90 o
  -5   0   9       -4.90       18.91       26.20 <
  -4   0   9      252.70      260.15       21.70 o
  -3   0   9        8.70        4.61        7.70 <
  -2   0   9        1.00        0.04       10.60 <
  -1   0   9       53.40       54.52        5.20 o
   0   0   9      889.00      900.43       23.70 o
   1   0   9     1259.60     1361.78       38.80 o
   2   0   9      390.30      409.04       16.10 o
   3   0   9        2.10        0.81        4.10 <
   4   0   9        2.50        0.05        3.30 <
   5   0   9       54.70       53.17        4.30 o
   6   0   9       10.60        9.20        6.80 <
  -5   1   9      106.80      101.97       21.60 o
  -4   1   9       52.60       78.22       22.20 <
  -3   1   9     1041.50      999.82       49.80 o
  -2   1   9      229.20      262.02       14.00 o
  -1   1   9      508.80      517.62       16.10 o
   0   1   9      228.10      227.76        8.80 o
   1   1   9       -0.50        4.54        7.50 <
   2   1   9      601.80      658.81       23.30 o
   3   1   9       19.00       19.51        4.10 o
   4   1   9      199.80      198.27        8.40 o
   5   1   9       12.00       16.16        3.80 o
   6   1   9       89.20       80.79       10.10 o
  -5   2   9       33.80       47.59       19.50 <
  -4   2   9      248.40      229.93       30.40 o
  -3   2   9       94.40      107.80       11.70 o
  -2   2   9       92.40      100.65        9.80 o
  -1   2   9      221.90      228.40        9.80 o
   0   2   9      169.80      177.42        8.60 o
   1   2   9      528.60      529.08       21.10 o
   2   2   9      776.70      795.70       22.20 o
   3   2   9      577.50      598.40       17.50 o
   4   2   9     1055.70     1011.65       27.00 o
   5   2   9       26.30       25.73        5.10 o
   6   2   9      141.70      157.18       12.70 o
   7   2   9      554.50      575.65       32.10 o
  -4   3   9      327.10      342.99       32.50 o
  -3   3   9        2.30        3.13       11.40 <
  -2   3   9        1.60        5.17        8.60 <
  -1   3   9     1021.80      999.50       26.30 o
   0   3   9      151.20      145.51        8.70 o
   1   3   9     1326.60     1324.96       42.70 o
   2   3   9      141.00      156.06        7.50 o
   3   3   9     1669.90     1555.14       41.90 o
   4   3   9      750.50      716.53       20.40 o
   5   3   9     1559.80     1443.19       51.80 o
   6   3   9       85.30       76.65        9.10 o
   7   3   9      483.00      495.63       41.50 o
  -4   4   9       58.00       66.34       20.10 <
  -3   4   9        8.90        5.64       13.20 <
  -2   4   9      327.70      325.27       20.80 o
  -1   4   9     1023.90     1049.48       34.20 o
   0   4   9      137.00      121.88        8.60 o
   1   4   9       -0.10        1.63        2.66 <
   2   4   9      123.60      128.51        7.40 o
   3   4   9       25.10       30.62        4.90 o
   4   4   9     1655.50     1650.96       39.80 o
   5   4   9      838.60      847.25       29.80 o
   6   4   9      293.10      317.85       16.50 o
   7   4   9      105.90      112.57       11.60 o
   8   4   9       -2.20       11.36       13.90 <
  -4   5   9      129.00      145.71       24.00 o
  -3   5   9       44.80       62.69       15.80 <
  -2   5   9      167.90      188.90       19.50 o
  -1   5   9     1955.50     1846.48       75.80 o
   0   5   9       65.00       89.70        9.00 o
   1   5   9      443.50      460.10       15.50 o
   2   5   9       20.70       20.19        5.00 o
   3   5   9      121.30      131.77        8.00 o
   4   5   9      295.00      297.90       12.70 o
   5   5   9     2137.80     1994.99       68.60 o
   6   5   9      426.30      411.43       24.80 o
   7   5   9       47.90       50.78       10.40 o
   8   5   9       77.80       75.97       22.60 o
  -3   6   9      215.80      218.40       30.90 o
  -2   6   9      248.50      255.33       26.80 o
  -1   6   9      691.50      665.93       52.70 o
   0   6   9      164.90      169.59       13.50 o
   1   6   9       62.80       66.00        7.80 o
   2   6   9      146.40      191.25        9.40 o
   3   6   9        6.30        6.60        6.30 <
   4   6   9      589.80      620.97       21.60 o
   5   6   9      750.50      674.87       28.30 o
   6   6   9       46.90       39.01        9.70 o
   7   6   9       87.00       77.86       14.70 o
   8   6   9       79.00       75.48       17.90 o
  -3   7   9       77.10       79.60       20.00 o
  -2   7   9      356.90      371.98       34.60 o
  -1   7   9        5.20        9.33       13.30 <
   0   7   9        8.20        5.92       15.10 <
   1   7   9      126.60      125.30       10.40 o
   2   7   9      210.40      234.44       13.00 o
   3   7   9      867.10      831.06       31.70 o
   4   7   9      683.10      664.06       25.40 o
   5   7   9       -0.20        0.72        5.72 <
   6   7   9       95.30      102.76       12.10 o
   7   7   9      130.90      128.23       24.10 o
   8   7   9       -1.30        0.39       17.50 <
  -2   8   9       42.00       46.76       18.90 <
  -1   8   9       69.00       62.33       17.00 o
   0   8   9       -2.80        0.01       17.90 <
   1   8   9      604.80      586.57       31.90 o
   2   8   9      572.00      578.15       31.00 o
   3   8   9        1.30        3.63        7.70 <
   4   8   9      162.30      166.53       13.60 o
   5   8   9       84.30       99.87       13.50 o
   6   8   9      868.80      807.35       63.50 o
   7   8   9      157.50      149.94       40.50 o
   8   8   9     1287.90     1246.41      106.80 o
  -1   9   9      219.20      263.17       33.30 o
   0   9   9        6.10        8.50       15.70 <
   1   9   9      667.20      582.52       35.80 o
   2   9   9       61.10       70.44       13.90 o
   3   9   9      372.60      334.92       25.20 o
   4   9   9       20.80       29.91       12.60 <
   5   9   9      376.80      397.66       26.50 o
   6   9   9      320.80      335.41       23.30 o
   7   9   9       64.60       59.85       28.30 <
   0  10   9       20.90       17.76       18.50 <
   1  10   9       26.00       22.88       12.00 <
   2  10   9       91.80       94.66       13.60 o
   3  10   9       -7.00        0.22       10.60 <
   4  10   9      139.20      142.82       18.30 o
   5  10   9       22.00       37.35       15.10 <
   6  10   9       39.60       50.16       12.30 o
   7  10   9       32.50       37.28       21.60 <
   2  11   9       44.50       35.76       19.10 <
   3  11   9       48.50       69.04       13.20 o
   4  11   9      175.00      167.90       21.70 o
   5  11   9      157.50      191.53       17.90 o
  -3  -4  10      340.70      324.85       38.90 o
  -2  -4  10       92.30       90.91       17.80 o
  -1  -4  10      106.40      115.52       13.60 o
  -3  -3  10       18.90        8.14       14.00 <
  -2  -3  10      754.50      652.90       56.80 o
  -1  -3  10       92.20       67.48        9.40 o
   0  -3  10      438.90      396.62       32.90 o
  -4  -2  10      323.30      324.69       40.30 o
  -3  -2  10       54.90       59.40       15.50 o
  -2  -2  10      231.50      236.51       23.70 o
  -1  -2  10      156.10      134.79       12.50 o
   0  -2  10      431.70      479.80       31.40 o
   1  -2  10      123.30      161.05       11.60 o
   2  -2  10      342.00      326.75       15.10 o
  -4  -1  10       30.60       29.84       25.60 <
  -3  -1  10      143.20      161.40       20.30 o
  -2  -1  10      106.80      146.35       16.50 o
  -1  -1  10      382.40      379.26       16.70 o
   0  -1  10      168.10      182.36        8.60 o
   1  -1  10       33.50       46.13        5.70 o
   2  -1  10        3.00       19.43        4.10 <
   3  -1  10      172.20      177.82        9.20 o
   4  -1  10        7.10        6.30        3.10 <
  -4   0  10      695.50      639.93       56.50 o
  -3   0  10      397.60      389.27       36.00 o
  -2   0  10      395.40      386.23       23.80 o
  -1   0  10      992.80      974.22       46.40 o
   0   0  10      255.20      264.32       11.70 o
   1   0  10        0.70        1.15        7.86 <
   2   0  10      340.20      370.16       16.40 o
   3   0  10     1108.40     1019.62       44.50 o
   4   0  10      289.40      387.00       15.60 o
   5   0  10      522.10      485.68       35.70 o
   6   0  10      143.80      141.65       15.00 o
   7   0  10        1.20        2.46        6.30 <
  -4   1  10       14.10        4.65       17.50 <
  -3   1  10        0.80        0.68       21.29 <
  -2   1  10       20.30       22.39        8.40 <
  -1   1  10       88.10       97.03       10.30 o
   0   1  10      188.30      175.35       10.10 o
   1   1  10       10.30       13.52        6.70 <
   2   1  10       52.30       41.47        6.30 o
   3   1  10       20.50       18.95        4.90 o
   4   1  10       33.30       39.58        4.30 o
   5   1  10       38.60       43.09        7.20 o
   6   1  10        5.80        0.13        5.90 <
   7   1  10      251.60      270.70       23.70 o
  -4   2  10       23.30       20.35       24.10 <
  -3   2  10       72.60       54.89       16.70 o
  -2   2  10       51.10       61.65       11.10 o
  -1   2  10     1489.60     1417.03       60.50 o
   0   2  10        6.30        2.59        5.10 <
   1   2  10       12.00       26.86        7.60 <
   2   2  10       78.10       64.00        7.30 o
   3   2  10       -8.90        1.20        5.30 <
   4   2  10      164.00      179.33        9.80 o
   5   2  10      355.70      393.27       17.70 o
   6   2  10       65.80      115.47        8.40 o
  -4   3  10       43.20       37.71       19.10 <
  -3   3  10      141.40      149.80       21.60 o
  -2   3  10      855.70      830.86       45.00 o
  -1   3  10     1407.00     1356.03       65.40 o
   0   3  10      240.70      241.08       14.90 o
   1   3  10      367.80      348.40       19.30 o
   2   3  10        3.90        0.36        6.00 <
   3   3  10      438.20      403.88       17.10 o
   4   3  10      139.40      152.14        8.30 o
   5   3  10      697.20      649.27       27.90 o
   6   3  10      155.00      175.99       12.50 o
  -3   4  10        3.10        0.59       16.60 <
  -2   4  10      579.10      541.91       48.20 o
  -1   4  10      451.90      459.96       24.40 o
   0   4  10     1022.50      962.51       42.60 o
   1   4  10      254.30      252.42       15.60 o
   2   4  10      847.40      826.17       29.00 o
   3   4  10      672.10      678.93       24.30 o
   4   4  10       20.00       30.27        5.70 o
   5   4  10       69.30       79.01        7.90 o
   6   4  10        4.60        0.18        6.00 <
   7   4  10      232.90      217.77       27.10 o
  -3   5  10      125.50      152.52       22.30 o
  -2   5  10      123.20      135.26       18.20 o
  -1   5  10       17.20        7.87       17.30 <
   0   5  10      245.60      262.08       16.80 o
   1   5  10        0.00        0.99        0.01 <
   2   5  10      195.30      213.00       11.20 o
   3   5  10      113.40      117.05        7.90 o
   4   5  10       34.30       39.03        7.10 o
   5   5  10       23.60       31.83        6.20 o
   6   5  10       12.80       19.53        7.00 <
   7   5  10       12.50       35.83       20.60 <
   8   5  10      204.90      259.46       31.10 o
  -2   6  10        5.30        0.02       15.00 <
  -1   6  10       73.40       97.03       16.30 o
   0   6  10      245.40      280.32       24.60 o
   1   6  10      439.00      439.70       25.40 o
   2   6  10      207.80      230.88       12.50 o
   3   6  10      114.90      119.36        8.60 o
   4   6  10     1306.40     1222.30       47.70 o
   5   6  10      446.60      471.96       20.50 o
   6   6  10      390.30      394.43       20.80 o
   7   6  10        9.70       14.99       21.90 <
   8   6  10       85.00      112.94       21.20 o
  -2   7  10       23.20       24.14       19.90 <
  -1   7  10       56.60       44.60       16.40 o
   0   7  10        9.40        2.85       13.60 <
   1   7  10      343.70      350.72       21.90 o
   2   7  10      263.00      255.74       16.30 o
   3   7  10       49.60       54.39        7.50 o
   4   7  10        4.30       16.53        8.10 <
   5   7  10      228.40      246.35       14.10 o
   6   7  10      240.50      250.57       17.40 o
   7   7  10      324.40      310.99       32.60 o
   8   7  10        9.30        3.70       18.60 <
  -1   8  10      123.20      107.53       22.50 o
   0   8  10       22.60       35.03       14.80 <
   1   8  10       91.40       98.04       12.30 o
   2   8  10       86.70      103.26       12.80 o
   3   8  10      257.90      282.77       19.60 o
   4   8  10     1400.10     1339.53       69.20 o
   5   8  10      163.20      168.64       15.80 o
   6   8  10      142.80      145.44       15.00 o
   7   8  10       59.00       58.89       19.20 o
   0   9  10       13.90        6.23       17.80 <
   1   9  10      302.20      259.42       37.00 o
   2   9  10      149.80      170.76       14.90 o
   3   9  10       98.60      112.14       12.90 o
   4   9  10      163.80      150.02       18.70 o
   5   9  10       48.90       48.10       15.30 o
   6   9  10      329.80      338.96       25.10 o
   7   9  10      136.10      175.75       16.60 o
   1  10  10      200.20      183.43       26.80 o
   2  10  10      126.60      135.36       19.90 o
   3  10  10       34.20       17.81       16.90 <
   4  10  10       18.60       28.45       12.00 <
   5  10  10       39.90       43.46       18.00 <
   6  10  10       27.20       26.78       12.80 <
  -2  -3  11       81.10       72.04       15.90 o
  -1  -3  11        5.00       15.25       12.80 <
   0  -3  11        5.50        2.92        7.90 <
  -2  -2  11       22.80       22.36       13.80 <
  -1  -2  11       66.90       62.42       15.70 o
   0  -2  11        5.20        7.24       10.90 <
   1  -2  11       42.40       50.10        8.40 o
  -3  -1  11       11.10        7.96       16.30 <
  -2  -1  11      250.40      241.41       26.30 o
  -1  -1  11       34.00       39.26       15.30 <
   0  -1  11      196.40      210.60       19.70 o
   1  -1  11        7.80       11.08        7.00 <
   2  -1  11      170.60      173.28       15.80 o
   3  -1  11        9.60       15.06        5.20 <
  -3   0  11       56.00       67.76       19.30 <
  -2   0  11      173.80      166.01       21.20 o
  -1   0  11      145.90      133.64       18.90 o
   0   0  11       16.50        9.93       13.60 <
   1   0  11      796.50      725.74       53.10 o
   2   0  11      298.70      332.45       23.90 o
   3   0  11      476.40      450.68       34.70 o
   4   0  11       37.40       35.98        7.80 o
   5   0  11      337.80      354.44       25.80 o
  -3   1  11      144.80      164.82       27.90 o
  -2   1  11      978.00      843.88       69.30 o
  -1   1  11     1003.80      905.93       72.40 o
   0   1  11      132.90      123.80       10.80 o
   1   1  11      369.60      398.80       19.70 o
   2   1  11        5.40        6.96        5.60 <
   3   1  11      259.90      266.47       21.20 o
   4   1  11       19.90       12.03        9.30 <
   5   1  11     1260.00     1159.69       84.00 o
   6   1  11       55.40       61.95       12.70 o
  -3   2  11        0.40        0.68       21.63 <
  -2   2  11       10.20       13.19       15.00 <
  -1   2  11      314.90      336.69       20.60 o
   0   2  11       19.20       16.91        7.80 <
   1   2  11       17.20       26.10        7.20 <
   2   2  11     1421.30     1428.25       65.20 o
   3   2  11       15.90       22.19        7.50 <
   4   2  11       33.20       50.58        7.00 o
   5   2  11      103.90      115.10       13.30 o
   6   2  11        2.80        0.07       11.20 <
   7   2  11        2.30        0.01       13.30 <
  -3   3  11      521.30      499.44       52.70 o
  -2   3  11        9.00        8.88       21.00 <
  -1   3  11       91.00       79.17       15.00 o
   0   3  11       -3.30        0.29        8.50 <
   1   3  11      587.20      573.23       29.70 o
   2   3  11      262.80      235.87       15.60 o
   3   3  11      131.20      140.33        9.30 o
   4   3  11      414.80      402.96       19.20 o
   5   3  11      116.70      127.10       10.70 o
   6   3  11      274.10      301.78       26.40 o
   7   3  11       14.00       15.27       10.60 <
  -2   4  11       18.50        8.80       16.00 <
  -1   4  11      282.20      257.78       21.10 o
   0   4  11       -2.00        0.22        9.50 <
   1   4  11       72.70       68.17       10.60 o
   2   4  11      146.40      158.05       12.90 o
   3   4  11        5.30        9.25        5.30 <
   4   4  11       -0.80        0.78       10.02 <
   5   4  11      315.10      343.64       20.40 o
   6   4  11       74.70       93.55       12.30 o
   7   4  11       -9.90        4.72       10.50 <
  -2   5  11      160.80      171.87       24.60 o
  -1   5  11      233.60      242.28       27.70 o
   0   5  11      496.20      473.05       27.80 o
   1   5  11       -4.80        0.06        8.60 <
   2   5  11       67.10       75.25        9.90 o
   3   5  11        2.30        3.16        5.80 <
   4   5  11      568.40      536.04       25.20 o
   5   5  11      561.70      550.06       25.50 o
   6   5  11       55.70       50.61        9.70 o
   7   5  11       11.00       18.08       13.20 <
  -2   6  11       19.00       20.62       18.90 <
  -1   6  11      792.20      682.73       65.60 o
   0   6  11      889.30      858.21       69.80 o
   1   6  11       67.00       69.97       11.70 o
   2   6  11      281.10      258.31       16.00 o
   3   6  11       98.70       95.54        9.30 o
   4   6  11      776.00      751.09       33.80 o
   5   6  11      724.10      704.64       32.20 o
   6   6  11      802.00      760.40       42.60 o
   7   6  11       10.50        3.49       14.40 <
  -1   7  11     1005.30      913.39       88.70 o
   0   7  11      269.70      298.52       30.00 o
   1   7  11      205.10      175.17       23.90 o
   2   7  11       17.20       15.21       13.00 <
   3   7  11      281.20      264.10       20.10 o
   4   7  11      164.50      151.38       12.60 o
   5   7  11      636.20      604.44       29.10 o
   6   7  11        8.70        3.01       10.10 <
   7   7  11       51.70       70.18       12.30 o
   0   8  11      232.20      233.96       29.90 o
   1   8  11       -2.60        2.61       18.10 <
   2   8  11       31.30       25.30       15.50 <
   3   8  11        3.50        0.04        9.80 <
   4   8  11        5.10        0.12       11.90 <
   5   8  11      861.90      813.09       45.00 o
   6   8  11      150.30      170.36       19.20 o
   7   8  11      100.70      112.40       23.20 o
   1   9  11       -2.70        0.37       16.80 <
   2   9  11       92.10       96.79       16.30 o
   3   9  11       18.50        5.45       16.50 <
   4   9  11      237.70      234.96       22.90 o
   5   9  11       19.90       24.77       17.40 <
   6   9  11       12.50        0.16       18.80 <
   0  -2  12       -3.50        1.63       11.50 <
  -1  -1  12       -7.30        1.06       18.30 <
   0  -1  12       63.10       53.93       13.00 o
   1  -1  12       69.50       66.53       13.30 o
   2  -1  12        3.60        0.37        9.60 <
  -2   0  12       45.90       24.21       23.20 <
  -1   0  12      130.50      126.47       23.10 o
   0   0  12       19.50        1.75       16.30 <
   1   0  12      101.40      119.80       16.50 o
   2   0  12       79.60       64.67       13.70 o
   3   0  12        3.90        0.03        8.40 <
   4   0  12       16.50       12.96        7.20 <
  -2   1  12       27.50       13.55       24.60 <
  -1   1  12      126.50      127.73       23.20 o
   0   1  12       51.30       48.03       13.20 o
   1   1  12       26.80       21.88       14.40 <
   2   1  12       56.00       57.92       13.50 o
   3   1  12       63.20       70.28       12.20 o
   4   1  12       35.60       34.41       11.00 o
   5   1  12       13.50       12.00       10.70 <
  -2   2  12      162.30      164.56       28.80 o
  -1   2  12        7.60        6.25       14.90 <
   0   2  12      688.90      645.97       52.40 o
   1   2  12      242.10      212.45       22.20 o
   2   2  12       60.40       77.39       11.90 o
   3   2  12       21.30       14.07        8.90 <
   4   2  12       28.40       21.08       13.20 <
   5   2  12      180.30      191.85       20.40 o
   6   2  12        0.20        0.35        7.87 <
  -1   3  12       -0.90        1.37       27.89 <
   0   3  12       84.60       71.59       15.30 o
   1   3  12       -2.20        2.13       10.60 <
   2   3  12      126.70      120.74       19.70 o
   3   3  12      178.70      197.24       21.70 o
   4   3  12      734.80      630.25       52.40 o
   5   3  12      122.90      113.49       18.70 o
   6   3  12       23.00       22.90       14.90 <
  -1   4  12      157.30      154.57       30.20 o
   0   4  12       -4.30        6.63       13.50 <
   1   4  12      118.50      118.15       18.20 o
   2   4  12      948.50      963.95       70.50 o
   3   4  12        5.70        3.49       11.20 <
   4   4  12      726.50      679.06       37.60 o
   5   4  12        1.80        2.26       12.40 <
   6   4  12       68.40       60.24       13.90 o
  -1   5  12       15.70       48.15       16.90 <
   0   5  12       24.80       20.99       14.70 <
   1   5  12       40.90       57.66       14.50 <
   2   5  12        5.30        2.13       10.70 <
   3   5  12      125.70      118.07       12.10 o
   4   5  12       14.20       16.78        9.10 <
   5   5  12        1.60        4.39        9.10 <
   6   5  12       31.50       40.86       14.00 <
   0   6  12       21.60       11.38       15.20 <
   1   6  12       51.50       66.06       16.70 o
   2   6  12      664.60      579.25       50.20 o
   3   6  12        8.90       13.02       10.10 <
   4   6  12      128.50      148.15       17.10 o
   5   6  12       16.20       19.87       14.50 <
   6   6  12       15.80        7.58       10.30 <
   1   7  12        5.70        7.74       21.60 <
   2   7  12       80.90       58.28       25.00 o
   3   7  12      386.20      370.93       25.20 o
   4   7  12      127.90      121.45       14.60 o
   5   7  12       16.10       24.32       12.70 <
   6   7  12       81.50       78.95       13.80 o
   2   8  12       15.40       23.03       12.30 <
   3   8  12       33.90       38.78       12.70 <
   4   8  12      137.30      159.47       16.50 o
   5   8  12      408.90      398.58       31.50 o
   1   0  13       -0.90        0.15       20.11 <
   2   0  13        0.80        0.34       21.29 <
   0   1  13      687.90      610.97       61.50 o
   1   1  13       32.30       43.56       17.60 <
   2   1  13       57.70       75.57       16.20 o
   3   1  13       39.00       46.24       10.80 o
   4   1  13      443.30      432.95       38.60 o
   0   2  13        3.60        0.34       14.10 <
   1   2  13       17.00        7.13       17.80 <
   2   2  13       -9.10        0.97       10.30 <
   3   2  13      146.80      152.17       17.20 o
   4   2  13       -4.10        1.81       10.20 <
   0   3  13      734.30      629.78       63.20 o
   1   3  13       54.50       76.94       14.20 o
   2   3  13      155.10      191.21       20.40 o
   3   3  13       -5.80        3.55       11.10 <
   4   3  13      -15.60        0.36       16.60 <
   5   3  13        8.80        7.58       15.40 <
   0   4  13      310.10      300.87       35.40 o
   1   4  13        2.60        1.07       13.80 <
   2   4  13       31.50       32.18       14.70 <
   3   4  13      266.20      305.69       26.40 o
   4   4  13       30.00       35.05       14.30 <
   5   4  13      105.90      101.84       21.50 o
   1   5  13       63.90       50.39       18.30 o
   2   5  13        3.70        2.59       14.30 <
   3   5  13      180.70      195.36       23.90 o
   4   5  13      389.50      341.85       37.40 o
   5   5  13       15.20       18.02       14.90 <
   2   6  13       11.40        3.10       15.50 <
   3   6  13        0.50       12.28       12.87 <
   4   6  13        2.90        0.79       11.40 <
   5   6  13       27.60       32.87       16.40 <
   3   7  13       68.90       92.01       27.00 <
   4   7  13       19.80        9.55       24.90 <
